# Supplementary material for: Proteopeptidomic, Functional and Immunoreactivity Characterization of Bothrops moojeni Snake Venom: Influence of Snake Gender on Venom Composition
Source: Toxins (Basel). 2018 Apr 26;10(5):177. doi: 10.3390/toxins10050177 (PMC5983233; doi:10.3390/toxins10050177)
Supplement: Supplementary file 1 [file toxins-10-00177-s001.zip]

Archive with 4 entries (4 files):
- Supplementary Table S1.xlsx
- Supplementary Table S2.xlsx
- Supplementary Table S3.xlsx
- Supplementary Table S4.xlsx
