# Supplementary material for: Proteopeptidomic, Functional and Immunoreactivity Characterization of Bothrops moojeni Snake Venom: Influence of Snake Gender on Venom Composition
Source: Toxins (Basel). 2018 Apr 26;10(5):177. doi: 10.3390/toxins10050177 (PMC5983233; doi:10.3390/toxins10050177)
Supplement: Supplementary file 1 [file toxins-10-00177-s001.zip › Supplementary Table S1.xlsx]

## Sheet: Supplementary Table S1
TITLE: Proteopeptidomic, functional and immunoreactivity characterization of Bothrops moojeni snake venom: influence of snake gender on venom composition
AUTHORS: Fernanda Gobbi Amorim, Tassia Rafaela Costa, Dominique Baiwir, Edwin De Pauw, Loic Quinton, Suely Vilela Sampaio
Supplementary Table S1	Full list of proteins identified after proteomics analysis of pooled Bothrops moojeni venom samples against the database from the transcriptome of B. moojeni venom gland.
Accession code	Protein name	-10lgP	Coverage (%)	Number of	Number of		Average
				Peptides	Unique Peptides	PTM	Mass
TRINITY_DN3781_c0_g1_i1	Snake venom metalloproteinase BaP1	283.32	92	36	6	Y	37156
TRINITY_DN17096_c56_g295_i5	Snake venom metalloproteinase atroxlysin-1	342.19	85	70	14	Y	55652
TRINITY_DN17215_c46_g29_i1	Thrombin-like enzyme bhalternin	227.09	80	13	3	Y	38456
TRINITY_DN968_c1_g1_i1	Zinc metalloproteinase-disintegrin-like batroxstatin-3	237.35	76	12	5	Y	59327
TRINITY_DN35316_c0_g1_i1	Metalloproteinase BOJUMET II	175.87	75	8	2	Y	22434
TRINITY_DN6652_c33_g3_i1	Acidic phospholipase A2 BmooPLA2	357.80	74	45	29	Y	39951
TRINITY_DN16854_c24_g70_i1	Thrombin-like enzyme asperase	234.75	74	25	3	Y	56337
TRINITY_DN5100_c0_g2_i1	Snake venom serine protease	271.16	72	26	4	Y	47779
TRINITY_DN5100_c0_g1_i1	Snake venom serine protease	269.53	72	25	2	Y	47748
TRINITY_DN13147_c1_g9_i1	Snake venom serine protease gussurobin	242.87	72	15	4	Y	37362
TRINITY_DN798_c0_g5_i1	Snake venom metalloproteinase insularinase-A	256.92	69	21	2	Y	43620
TRINITY_DN5443_c0_g2_i1	MP_IIb1 SVMP precursor	284.31	68	22	12	Y	62635
TRINITY_DN5443_c0_g1_i1	MP_IIb1 SVMP precursor	284.31	68	22	12	Y	62706
TRINITY_DN17096_c56_g295_i4	Full=Zinc metalloproteinase-disintegrin-like batroxstatin-1	415.31	65	119	24	Y	141094
TRINITY_DN44417_c44_g4_i1	Snake venom metalloproteinase BjussuMP-2	150.94	62	11	2	Y	25124
TRINITY_DN13548_c12_g3_i1	Zinc metalloproteinase-disintegrin-like 2a	314.55	61	44	11	Y	72619
TRINITY_DN44417_c39_g1_i1	Zinc metalloproteinase-disintegrin-like berythractivase	178.02	61	5	3	Y	22700
TRINITY_DN17096_c54_g1_i1	Basic phospholipase A2 homolog M1-3-3	365.98	59	68	2	Y	45807
TRINITY_DN10965_c0_g1_i1	Zinc metalloproteinase-disintegrin-like ACLD	201.43	59	11	2	Y	29056
TRINITY_DN17096_c56_g157_i2	Snake venom metalloproteinase BmooMPalpha-I	349.16	58	81	14	Y	86378
TRINITY_DN1412_c0_g2_i1	Snaclec bothrojaracin	124.55	58	5	5	Y	31160
TRINITY_DN16854_c24_g198_i1	Thrombin-like enzyme batroxobin	279.98	57	30	10	Y	57748
TRINITY_DN16801_c24_g16_i1	Acidic phospholipase A2 BmooPLA2	357.80	55	45	29	Y	54425
TRINITY_DN1046_c0_g1_i1	L-amino acid oxidase BmooLAAO-I	200.66	55	13	3	Y	37650
TRINITY_DN16617_c6_g11_i1	Thrombin-like enzyme asperase	175.46	55	16	2	Y	37338
TRINITY_DN13548_c12_g1_i1	Zinc metalloproteinase-disintegrin-like jararhagin	345.59	54	66	40	Y	72332
TRINITY_DN11748_c1_g2_i1	Zinc metalloproteinase/disintegrin	228.79	54	14	6	Y	39395
TRINITY_DN10965_c2_g1_i1	Zinc metalloproteinase-disintegrin-like berythractivase	178.02	54	5	3	Y	25574
TRINITY_DN16854_c24_g82_i1	Platelet-aggregating proteinase PA-BJ	265.23	52	24	2	Y	44376
TRINITY_DN31_c1_g1_i1	L-amino acid oxidase Bp-LAAO	180.53	52	15	2	Y	27958
TRINITY_DN13715_c1_g1_i2	Venom phosphodiesterase 1	322.88	51	53	53	Y	258407
TRINITY_DN16854_c24_g131_i1	Platelet-aggregating proteinase PA-BJ	192.86	51	14	2	Y	39009
TRINITY_DN16801_c24_g16_i2	Acidic phospholipase A2 BmooPLA2	357.80	50	45	29	Y	59266
TRINITY_DN9334_c1_g1_i1	Zinc metalloproteinase-disintegrin-like 3a	228.58	47	17	3	Y	60017
TRINITY_DN15479_c6_g1_i1	L-amino acid oxidase	429.29	46	219	168	Y	252385
TRINITY_DN17215_c46_g4_i1	Snake venom serine protease	297.52	44	30	19	Y	100835
TRINITY_DN44982_c3_g1_i1	Zinc metalloproteinase leucurolysin-B	245.31	44	21	5	Y	49637
TRINITY_DN11748_c1_g3_i1	Zinc metalloproteinase-disintegrin jerdonitin	132.77	42	9	4	Y	30799
TRINITY_DN16458_c3_g19_i1	Zinc metalloproteinase-disintegrin-like berythractivase	219.90	41	16	2	Y	63412
TRINITY_DN13655_c1_g8_i1	Snake venom metalloproteinase	198.81	41	14	2	Y	43743
TRINITY_DN45887_c1_g1_i1	C-type lectin	154.63	40	13	13	Y	59955
TRINITY_DN7708_c0_g4_i1	Alpha- and beta-fibrinogenase stejnefibrase-1	114.15	40	7	4	Y	36757
TRINITY_DN3289_c4_g1_i1	Basic phospholipase A2 myotoxin III	315.59	39	44	41	Y	66271
TRINITY_DN113959_c2_g1_i1	Cysteine-rich venom protein	304.29	38	26	26	Y	132757
TRINITY_DN11826_c1_g8_i1	Zinc metalloproteinase-disintegrin-like HF3	163.57	38	6	2	Y	43217
TRINITY_DN16458_c3_g23_i1	Zinc metalloproteinase-disintegrin-like berythractivase	185.13	37	11	2	N	30787
TRINITY_DN44417_c47_g2_i3	Snake venom serine protease CL5	198.07	36	11	2	Y	33494
TRINITY_DN11149_c0_g2_i1	Snake venom serine protease	84.06	35	3	2	Y	26606
TRINITY_DN11149_c0_g1_i1	Snake venom serine protease	84.06	35	3	2	Y	26606
TRINITY_DN16186_c1_g1_i1	Dipeptidase	257.99	34	30	30	Y	195724
TRINITY_DN49209_c1_g1_i1	Zinc metalloproteinase disintegrin-like batroxstatin-3	192.19	34	11	9	Y	51746
TRINITY_DN7708_c0_g1_i1	Alpha- and beta-fibrinogenase stejnefibrase-1	114.15	32	7	4	Y	45258
TRINITY_DN45752_c1_g1_i1	Snaclec anticoagulant protein subunit B	170.80	31	9	9	Y	65932
TRINITY_DN12505_c0_g2_i1	C-type lectin isoform 1 partial	109.82	30	5	4	Y	16657
TRINITY_DN79438_c2_g1_i1	Snake venom 5'-nucleotidase	288.32	27	32	32	Y	336436
TRINITY_DN16186_c1_g1_i2	Dipeptidase	257.99	27	30	30	Y	252006
TRINITY_DN12505_c0_g1_i1	Snaclec bothrojaracin	141.34	27	5	5	Y	42768
TRINITY_DN1412_c0_g1_i1	Snaclec GPIB-binding protein subunit alpha	76.13	25	2	2	Y	33201
TRINITY_DN17177_c5_g4_i1	Pantetheinase	177.14	23	7	7	Y	136420
TRINITY_DN79913_c0_g1_i1	Epididymal secretory protein type E1	100.65	23	3	3	Y	61633
TRINITY_DN17177_c5_g4_i2	Pantetheinase	177.14	20	7	7	Y	160498
TRINITY_DN17177_c5_g4_i3	Pantetheinase	177.14	20	7	7	Y	160755
TRINITY_DN12834_c2_g2_i1	C-type lectin BiL	211.48	19	13	13	Y	95808
TRINITY_DN12564_c10_g4_i1	Bradykinin-potentiating and C-type natriuretic peptides	132.95	19	11	11	N	67484
TRINITY_DN15671_c1_g1_i1	Endonuclease domain-containing 1 protein	114.00	19	4	4	Y	108977
TRINITY_DN9499_c0_g2_i1	Defibrase	72.00	19	3	2	Y	41515
TRINITY_DN114112_c2_g1_i1	Phospholipase B	267.04	17	33	30	Y	385378
TRINITY_DN113985_c1_g1_i1	Snake venom vascular endothelial growth factor toxin	235.19	17	13	13	Y	127985
TRINITY_DN17045_c3_g7_i1	Zinc metalloproteinase disintegrin-like batroxstatin-1	161.15	17	8	2	Y	70217
TRINITY_DN15671_c1_g1_i2	Endonuclease domain-containing 1 protein	114.00	17	4	4	Y	118284
TRINITY_DN13655_c1_g5_i1	Snake venom metalloproteinase BATXSVMPIII24	105.22	17	3	2	Y	21055
TRINITY_DN12148_c0_g2_i1	L-amino acid oxidase BmooLAAO-I	214.52	16	15	6	N	54083
TRINITY_DN12834_c2_g1_i1	C-type lectin BiL	211.48	15	13	13	Y	116538
TRINITY_DN11826_c1_g4_i1	Zinc metalloproteinase disintegrin-like berythractivase	174.51	14	5	5	N	39761
TRINITY_DN114219_c1_g1_i1	Waprin-Rha1	141.99	14	4	4	Y	58826
TRINITY_DN12564_c10_g6_i1	Bradykinin-potentiating and C-type natriuretic peptides	132.95	13	11	11	N	94244
TRINITY_DN6622_c0_g1_i1	tPutative serine carboxypeptidase	97.13	12	5	5	N	161247
TRINITY_DN113684_c2_g1_i1	Glutaminyl cyclase	243.47	9	27	27	Y	623477
TRINITY_DN12025_c1_g2_i1	ADP-ribosylarginine hydrolase	210.69	9	13	13	Y	272188
TRINITY_DN12025_c1_g1_i1	ADP-ribosylarginine hydrolase	210.69	9	13	13	Y	287403
TRINITY_DN12025_c1_g3_i1	ADP-ribosylarginine hydrolase	210.69	9	13	13	Y	289639
TRINITY_DN9071_c1_g1_i2	Hyaluronidase, partial	130.56	9	6	6	Y	212835
TRINITY_DN14082_c0_g2_i3	Deoxyribonuclease-2-alpha-like	107.14	8	3	3	Y	175537
TRINITY_DN17154_c9_g1_i1	Palmitoyl-protein thioesterase 1	80.00	8	3	3	N	123857
TRINITY_DN14082_c0_g2_i2	Deoxyribonuclease-2-alpha	107.14	7	3	3	Y	184135
TRINITY_DN22669_c0_g1_i1	DNA-directed RNA polymerases	35.44	7	2	2	N	26664
TRINITY_DN14082_c0_g2_i1	Deoxyribonuclease-2-alpha	107.14	6	3	3	Y	210797
TRINITY_DN15444_c0_g2_i1	Vascular endothelial growth factor 122 isoform precursor	68.15	5	2	2	Y	158712
TRINITY_DN2423_c0_g2_i1	Prosaposin	85.57	4	3	3	Y	295522
TRINITY_DN2423_c0_g1_i1	Prosaposin	85.57	4	3	3	Y	296184
TRINITY_DN17330_c1_g1_i1	Uncharacterized protein	121.18	3	3	2	Y	123521
TRINITY_DN15444_c0_g1_i1	Vascular endothelial growth factor A	68.15	2	2	2	Y	437685
TRINITY_DN15444_c0_g3_i1	Vascular endothelial growth factor A isoform X2	68.15	2	2	2	Y	448604
