# Supplementary material for: Proteopeptidomic, Functional and Immunoreactivity Characterization of Bothrops moojeni Snake Venom: Influence of Snake Gender on Venom Composition
Source: Toxins (Basel). 2018 Apr 26;10(5):177. doi: 10.3390/toxins10050177 (PMC5983233; doi:10.3390/toxins10050177)
Supplement: Supplementary file 1 [file toxins-10-00177-s001.zip › Supplementary Table S2.xlsx]

## Sheet: Supplementary Table 2
TITLE: Proteopeptidomic, functional and immunoreactivity characterization of Bothrops moojeni snake venom: influence of snake gender on venom composition
AUTHORS: Fernanda Gobbi Amorim, Tassia Rafaela Costa, Dominique Baiwir, Edwin De Pauw, Loic Quinton, Suely Vilela Sampaio
Supplementary Table S2	Full list of peptides identified after proteomics analysis of pooled Bothrops moojeni venom samples analysed against the “Snake Venom” package from UniProt database.
Peptide sequence	Cover map	BmooM					BmooF
		m/z	RT	"-10lgP"	z	Multi-hit	m/z	RT	"-10lgP"	z	Multi-hit
AVFPSIVGRPR	+ -	400.24	52.089	49.393	3	false					false
VEEIRR	+ +	401.232	11.2956	21.8256	2	false	401.232	11.6839	21.626	2	false
VEELRR	+ +	401.232	11.2956	21.8256	2	false	401.232	11.6839	21.626	2	false
LTGC(+57.02)DPKKDRYSYSWK	+ +	401.599	27.887	53.0873	5	true	401.599	29.6469	37.5348	5	true
GMVLPGTK	+ -	401.728	29.835	56.7105	2	true					false
AVAIC(+57.02)LR	+ +	401.734	39.7695	38.1105	2	true	401.734	35.4881	41.4126	2	true
C(+57.02)DKAVAIC(+57.02)LR	+ -	402.542	30.3348	48.3799	3	true					false
INILD(-18.01)HAIC(+57.02)R	+ +	402.886	48.7007	27.1718	3	true	402.885	50.3436	21.8577	3	false
INILD(-18.01)HALC(+57.02)R	+ +	402.886	48.7007	36.6074	3	true	402.885	50.3436	30.0467	3	true
FIC(+57.02)PNR	+ +	403.702	17.842	41.2699	2	true	403.702	19.0078	27.0507	2	false
VM(+15.99)GWGKISSTK	+ -	403.882	27.376	34.9811	3	true					false
LAADDFR	+ -	404.203	24.7924	38.4548	2	true					false
INILDHAVC(+57.02)R	+ +	404.216	44.7082	61.5844	3	true	605.821	45.0537	66.2585	2	true
INLLDHAVC(+57.02)R	+ +	404.216	44.7082	61.5844	3	true	605.821	45.0537	66.2585	2	true
FGNWRK	+ +	404.217	37.3964	20.9201	2	true	404.216	39.2313	22.8123	2	true
N(+162.05)VITHKDIMLIR	+ -	404.477	70.2604	26.4684	4	false					false
HSVGVVM(+15.99)DHSK	+ +	404.532	10.3108	68.0169	3	true	404.533	10.9794	57.0039	3	false
SPPVC(+57.02)GNYYR	+ +	404.854	24.1379	66.8912	3	true	606.777	25.7573	63.3408	2	true
TKKFWEDDGIHGGK	+ -	405.206	25.5386	50.9481	4	true					false
KDNEKDKDIMLIR	+ -	405.221	28.1052	51.4575	4	true					false
SLFELGK(+15.99)	+ +	405.224	54.0386	35.1982	2	false	405.224	55.5802	48.0568	2	false
SLY(sub F)ELGK	+ -	405.224	55.2817	26.7084	2	true					false
YN(-17.03)YLKPFC(+57.02)K	+ +	405.868	49.6618	50.9794	3	true	608.299	68.3904	53.335	2	true
SFGEWR(+31.99)	+ -	407.179	35.3605	26.4383	2	false					false
SFGEW(+31.99)R	+ -	407.18	34.7765	39.4955	2	true					false
YTLNDRNLGR	+ -	407.882	24.8747	42.516	3	false					false
DATDRC(+57.02)C(+57.02)YVHKC(+57.02)C(+57.02)YK	+ -	407.97	13.0965	48.5841	5	true					false
YNSNLNTIRK	+ +	408.222	16.9523	42.5655	3	false	408.222	18.0188	61.1038	3	true
KYNSNINTIR	+ -	408.222	17.821	37.0024	3	false					false
KYNSNLNTIR	+ -	408.222	17.821	37.0024	3	false					false
HPVEDDHIPFLRGV	+ -	408.464	45.12	44.1582	4	false					false
KYNSDLNTIR	+ +	408.551	19.431	33.23	3	false	408.552	21.2675	39.732	3	false
INILN(sub D)HALC(+57.02)R	+ +	408.561	49.1195	27.0718	3	true	612.336	50.8047	32.0888	2	true
SWAILAR	+ -	408.74	60.5226	40.1967	2	false					false
INILDHAVC(+57.02)R(+14.02)	+ -	408.888	55.0654	23.171	3	false					false
INILDHAIC(+57.02)R	+ +	408.889	62.7636	52.6074	3	true	408.888	58.0191	52.3766	3	true
INILDHALC(+57.02)R	+ +	408.889	62.7636	52.6074	3	true	408.888	58.0191	52.3766	3	true
STKETYPDVPHC(+57.02)AK	+ -	408.948	18.2632	30.2997	4	false					false
KNDEKDKDIM(+15.99)LIR	+ +	409.22	22.012	48.3745	4	true	409.219	23.045	61.2887	4	true
KDNEKDKDIM(+15.99)LIR	+ +	409.221	20.9919	48.1919	4	true	409.221	23.6529	50.6197	4	true
S(+42.01)(-18.01)LFELGK	+ +	409.227	61.4255	42.2445	2	true	409.226	62.5746	43.481	2	true
ANLGPMRIPEK	+ +	409.229	44.6037	45.5225	3	true	409.229	44.7833	43.5847	3	false
ANLGPMRLPEK	+ +	409.229	44.6037	45.5225	3	true	409.229	44.7833	43.5847	3	false
SNINTIR	+ -	409.23	15.3191	24.9977	2	false					false
SNLNTIR	+ -	409.23	15.3191	24.9977	2	false					false
KQN(-17.03)GVTIPC(+57.02)AR	+ +	409.548	25.9888	50.7088	3	true	409.548	26.7999	64.6706	3	true
KVC(+57.02)INGK	+ -	409.731	34.5031	21.2654	2	false					false
MPQC(+57.02)ILKKPL	+ -	409.904	46.9026	27.7724	3	false					false
WRETDL	+ -	410.203	31.1968	22.1702	2	false					false
VTIPGVPH	+ +	410.24	47.3346	21.8079	2	false	410.239	48.8013	28.4431	2	true
VTLPGVPH	+ +	410.24	47.3346	21.8079	2	false	410.239	48.8013	28.4431	2	true
MAHELGY	+ -	410.686	24.8824	25.3174	2	false					false
KPALYTK	+ -	410.75	11.1383	37.0804	2	false					false
YNYLKPFC(+57.02)K(-.98)	+ -	411.215	45.363	44.7646	3	true					false
S(+27.99)LFELGK	+ -	411.224	83.2729	31.9333	2	false					false
VAATC(+57.02)FR	+ +	412.707	17.6498	46.284	2	true	412.707	18.6846	52.028	2	false
NL(sub F)QIQLGVHSK	+ +	412.907	43.5618	33.2653	3	true	618.857	43.8818	50.4532	2	false
SLF(+31.99)ELGK	+ -	413.221	55.9351	24.119	2	true					false
IFLTCTK	+ +	413.231	41.5917	36.2873	2	true	413.23	42.2331	42.7227	2	true
G(+134.05)KMILQETGK	+ -	413.556	32.1005	27.4177	3	false					false
F(sub L)FGNWR	+ +	413.704	56.5832	26.6057	2	true	413.703	58.1235	33.2535	2	true
YSWKDK	+ -	413.708	23.7912	27.2803	2	true					false
KAYT(-15.99)GGMC(+57.02)DPR	+ -	413.858	19.0615	27.9921	3	false					false
AWYFIK	+ +	414.226	74.0624	32.4191	2	true	414.226	75.1666	36.2499	2	false
N(+203.08)VITHKDIMLIR	+ -	414.734	48.0678	24.7912	4	false					false
KQ(+.98)NGVTIPC(+57.02)AR	+ -	415.552	25.1612	50.5625	3	true					false
KQN(+.98)GVTIPC(+57.02)AR	+ +	415.552	23.9699	60.4024	3	true	415.552	23.8812	68.7947	3	true
QN(+.98)GVTIPC(+57.02)ARK	+ -	415.552	21.0713	35.6046	3	true					false
DKDIMLIKLR	+ -	415.585	46.4225	26.6316	3	false					false
KQ(+.98)N(+.98)GVTIPC(+57.02)AR	+ -	415.879	26.8065	34.8903	3	true					false
C(+57.02)C(+57.02)FVHDC(+57.02)C(+57.02)YGKR(sub L)	+ -	416.166	18.4184	26.3898	4	false					false
FFCLSSK	+ +	416.207	51.808	48.1399	2	false	416.207	52.8472	55.2362	2	false
YRYN(-17.03)YLKPF	+ +	416.214	62.0777	26.8792	3	false	416.213	62.8644	35.6949	3	false
YSYSWK(-.98)	+ -	416.703	29.5505	34.564	2	true					false
GEWRER	+ -	416.706	26.9017	22.146	2	false					false
MPQCILK	+ -	416.724	41.2862	26.702	2	true					false
YNYLKP(+15.99)FC(+57.02)K	+ -	416.874	45.8419	37.4358	3	true					false
Y(+15.99)NYLKPFC(+57.02)K	+ -	416.874	49.8207	50.7324	3	true					false
YSYSWK	+ +	417.195	32.8414	43.9336	2	true	417.195	33.1571	46.4372	2	true
SLFELGK(-.98)(+42.01)	+ -	417.741	61.8407	24.4256	2	false					false
DDPFWR	+ -	418.191	52.0852	33.9087	2	false					false
N(+29.04)TLNSFGEWR	+ -	418.213	49.3529	20.7127	3	false					false
S(+42.01)LFELGK	+ +	418.232	54.0425	37.9727	2	true	418.232	62.3197	39.7496	2	true
QSAPS(-18.01)VTLDLFGNWR	+ -	418.967	69.7609	21.0242	4	false					false
KNVITD(+57.02)K(+57.02)DIMLIR	+ +	418.991	48.3406	24.5631	4	false	418.991	163.672	26.0024	4	false
YPPVEDHC(+57.02)YYHGH	+ -	419.175	23.518	41.6115	4	false					false
KKDDA(sub V)LDKDIMLIR	+ +	419.237	53.166	39.0754	4	true	419.236	53.9688	44.7163	4	false
KN(+.98)VITD(+57.02)K(+57.02)DIMLIR	+ -	419.237	52.8559	20.1574	4	false					false
NFKMM(sub K)LGVHSIKIR	+ -	419.238	62.8845	27.2307	4	false					false
ILNIPLR	+ -	419.778	63.2374	21.7655	2	true					false
R(sub L)ADDRNPLEEC(+57.02)FR	+ -	420.199	40.2648	28.1496	4	false					false
YTEWIK	+ -	420.217	36.8041	23.5202	2	false					false
IQNEIVDLHNSLK(sub R)R	+ -	420.487	44.3374	39.4783	4	true					false
ETYPDVPHCAK	+ +	420.529	25.945	54.9142	3	true	630.29	27.6438	57.7086	2	true
FFC(+57.02)PNR	+ -	420.693	56.9849	27.0885	2	false					false
YDTYSTKEYLIKR(sub E)	+ -	420.722	39.9914	30.1352	4	false					false
YDTYSTKEYLLKR(sub E)	+ -	420.722	39.9914	30.3404	4	false					false
YRYNYLKPFC(+57.02)KK	+ +	420.723	36.1343	50.9175	4	true	560.63	38.4903	65.6217	3	false
FWEDDGIHGGK	+ +	420.86	30.8767	61.0819	3	true	420.859	32.1806	21.3671	3	false
KQN(+.98)GVTIP(+15.99)C(+57.02)AR	+ -	420.883	20.329	44.1806	3	true					false
LKHDDIFAYEKRF	+ -	421.223	52.3684	45.4894	4	false					false
ME(sub G)KVFPAVEGR	+ +	421.557	39.6447	45.7931	3	false	421.556	40.0897	59.1772	3	false
YRYNYLKPF	+ +	421.889	61.4672	41.9134	3	true	421.889	62.8553	44.2456	3	true
YNY(+31.99)LKPFC(+57.02)K	+ -	422.205	49.7073	47.0495	3	true					false
Y(+31.99)NYLKPFC(+57.02)K	+ -	422.205	49.1083	47.1053	3	true					false
YRYN(+.98)YLKPF	+ +	422.217	68.9157	33.3441	3	true	422.216	67.9409	42.2547	3	true
KKDDVP(sub L)DKDIMLIR	+ -	422.239	59.331	28.4557	4	false					false
KHDDIFAYEK	+ +	422.543	27.4317	43.8577	3	true	422.543	28.8582	58.9527	3	true
VMDHSKK	+ -	422.721	5.0426	25.7056	2	false					false
K(+57.02)(+57.02)DDVLDKDIMLIR	+ +	422.732	70.1387	49.3499	4	true	844.454	70.7598	60.9282	2	true
SDGYIDLDELK	+ +	423.206	30.0078	30.8692	3	false	634.305	31.8218	31.5768	2	true
QQ(+.98)IKNNKDDPFWR	+ -	423.213	39.9311	26.9973	4	false					false
ETLKSFGEW(+15.99)R	+ -	423.545	48.9046	37.4644	3	false					false
SAEC(+57.02)TDRFQR	+ +	423.859	11.8799	52.6797	3	true	423.859	12.9482	53.684	3	true
YPPVEDHC(+57.02)YYHGR	+ +	423.936	23.7031	63.5422	4	true	423.936	25.2875	54.0749	4	false
DKTIVC(+57.02)GE(+55.92)NNSC(+57.02)LK	+ -	424.176	20.1645	31.5543	4	false					false
YSYSW(+15.99)K	+ +	425.192	25.5514	41.0596	2	false	425.192	27.0364	42.9297	2	true
VYNDNVHPC(+57.02)R	+ +	425.196	11.7981	46.8288	3	false	425.196	12.6875	37.3619	3	false
TYTKWDKDIM(+15.99)LIR	+ +	425.477	63.6756	33.3214	4	true	425.478	64.3355	52.1584	4	true
FW(+13.98)EDDGIHGGK	+ -	425.519	30.8874	45.0561	3	true					false
S(+58.01)LFELGK	+ -	426.23	68.8136	28.4795	2	false					false
WFGRLEAIER	+ +	426.23	62.5193	43.2331	3	true	638.841	63.581	47.5924	2	true
KKNVITDKDIM(+15.99)LIR	+ -	426.503	40.884	41.1	4	false					false
KKDDEVD(+14.02)KDIMLIK	+ +	426.736	52.1368	38.1062	4	true	852.467	52.9339	66.6706	2	true
FLVALYK	+ +	427.263	67.9455	38.1349	2	true	427.264	68.7178	35.3483	2	false
YHLK(+188.03)PFC(+57.02)K	+ -	427.538	49.942	22.065	3	true					false
M(-48.00)ILQETGKNPAK	+ -	427.91	16.2488	63.7401	3	true					false
MKLGVHSIKIR	+ +	427.932	31.1703	65.542	3	true	427.93	32.5967	58.1819	3	false
K(sub T)TYPPVEDHC(+57.02)YYH	+ -	427.941	23.6614	20.2591	4	false					false
FIC(+57.02)PY(sub N)R	+ +	428.212	31.8119	28.853	2	true	428.212	33.0099	34.579	2	true
NVITDKDIMLIRLDRPVK	+ +	428.652	76.7596	69.9489	5	true	713.747	76.232	60.0301	3	true
TTFTPYQ	+ +	429.205	37.9203	22.7059	2	true	429.206	38.3279	33.0378	2	false
KVVPESLFAWERVR	+ +	429.745	77.4761	60.5472	4	true	429.744	77.9371	53.5924	4	false
ENLDTYNKKY	+ -	429.879	19.2423	38.7503	3	true					false
ETYP(-27.99)DVPHC(+57.02)AK	+ -	430.204	26.6342	32.3924	3	false					false
KTDLLNR	+ +	430.253	14.9817	39.6196	2	false	430.253	15.839	40.8017	2	true
SVNPTASNMLKK(sub M)	+ -	430.567	22.3584	29.5219	3	true					false
KKDDEVD(+14.02)KDIM(+15.99)LIK	+ +	430.736	46.2296	32.7758	4	false	430.736	48.1259	48.7646	4	true
F(+31.99)WEDDGIHGGK	+ +	431.523	31.0866	46.9232	3	true	431.521	32.4363	53.7791	3	false
NVITDKDIM(+15.99)LIRLDRPVK	+ -	431.851	72.0751	63.8104	5	true					false
YFVC(+57.02)KF	+ -	432.21	50.4405	25.9098	2	true					false
WTD(+14.02)IIHAWHDEYK	+ +	432.71	64.4417	47.1465	4	false	576.612	65.4898	53.4729	3	false
S(+71.04)LFELGK	+ -	432.745	60.5199	34.3211	2	false					false
YSYSW(+31.99)K	+ +	433.188	31.6338	37.3056	2	true	433.189	33.688	36.0125	2	false
Y(+31.99)SYSWK	+ -	433.189	32.4231	28.2675	2	false					false
YSY(+31.99)SWK	+ -	433.189	31.8453	39.9279	2	true					false
LEIAKN(+.98)GLSTTSNPKR	+ -	433.241	25.1268	48.6986	4	true					false
C(+57.02)C(+57.02)YVHK	+ -	433.686	5.0273	63.6041	2	false					false
IFLTC(+57.02)T(-15.99)K	+ +	433.745	47.1662	22.8842	2	true	433.744	47.3831	26.4009	2	false
KKDDVLDK(+31.99)DIMLIR	+ -	434.242	59.0671	33.8122	4	false					false
MM(+15.99)(sub K)LGVHSIKIR	+ -	434.245	43.3807	45.3726	3	true					false
E(+57.02)LDKDIMLIR	+ +	434.908	73.5324	36.193	3	true	434.908	74.3101	40.2548	3	false
VPTYVPLEKEK	+ +	434.914	36.2333	58.8883	3	true	434.915	36.9048	65.7441	3	true
YNYLKPFCKK	+ -	435.234	41.7197	39.7629	3	true					false
HLDFKIT(-18.01)DPQTKTGR	+ -	435.487	44.9831	21.1498	4	false					false
HIQLIISADHAM(+15.99)FVK	+ -	435.488	52.6993	24.8915	4	false					false
NFQM(+15.99)QLGVHSK	+ +	435.552	31.1594	50.2334	3	true	435.552	32.7082	46.0258	3	false
SQLAFTAER(sub Q)QR	+ -	436.233	24.4135	21.6769	3	false					false
KK(+41.03)DDVLDKDIMLIR	+ +	436.501	60.321	39.1944	4	false	436.502	58.2038	42.3798	4	false
DKNPLEEC(+57.02)FR	+ -	436.539	43.2182	42.4731	3	false					false
AVEELRR	+ +	436.751	11.2555	31.9828	2	false	436.751	11.6721	36.497	2	false
GVTIPC(+57.02)AR	+ -	437.234	27.0232	38.4648	2	true					false
YSYSWK(-.98)(+42.01)	+ +	437.708	38.1659	24.9489	2	true	437.709	38.4982	30.5561	2	false
VFPAVEGR	+ +	437.743	30.5801	49.4608	2	true	437.743	32.0067	51.3678	2	true
NIEVWSK	+ -	438.235	39.6179	23.8887	2	false					false
NLEVWSK	+ -	438.235	39.6179	23.8887	2	false					false
NLPYGRPQVLQNHSK	+ -	438.489	30.119	44.2743	4	false					false
EPVKFFDC(+57.02)GSK	+ -	438.544	40.3554	39.3173	3	false					false
STTDLPSR	+ +	438.725	13.3718	52.2599	2	true	438.725	14.3422	49.1271	2	false
ETYPN(sub D)VPHC(+57.02)AK	+ -	439.208	19.1385	33.4572	3	false					false
KFDLQLN	+ -	439.243	52.7069	20.4321	2	false					false
NYTK(+188.03)GDKDIMLIR	+ -	439.472	59.369	20.5653	4	false					false
LVVVADHGMFTK	+ -	439.573	51.2165	59.0609	3	true					false
VITDKDIMLIR	+ +	439.591	63.4667	49.6867	3	true	439.592	64.1615	58.086	3	true
ETYPDVPHC(+57.02)VT(sub N)	+ -	439.864	25.4595	30.0695	3	false					false
K(sub N)IMGWGTISPTK	+ -	440.244	51.8201	29.6087	3	false					false
HDDIFAY	+ -	440.696	53.024	32.1856	2	true					false
E(-18.01)RDIIPR	+ -	440.753	36.8761	43.6232	2	true					false
E(-18.01)RDLLPR	+ -	440.753	36.8761	42.9518	2	true					false
SAHIAPLR(sub S)LPR(sub S)SPPSVGSVCR	+ -	440.849	60.8974	45.4858	5	true					false
N(+.98)SEHIAPL	+ -	441.222	39.4104	22.5266	2	false					false
RIKFEPPLPPK	+ +	441.271	48.0823	70.1481	3	true	441.271	48.6204	72.6622	3	true
LLNRPLR	+ -	441.287	28.3068	24.8876	2	true					false
TSFGEWR	+ -	441.709	41.6057	41.2926	2	true					false
IFLTC(+57.02)TK	+ +	441.742	33.3094	39.0243	2	true	441.741	33.9658	40.3905	2	false
HSVGVVMDHSKK(sub E)	+ +	441.9	4.9783	37.4085	3	true	662.345	10.5462	59.3808	2	true
LN(sub D)HALC(+57.02)R	+ -	442.232	49.0433	20.3852	2	false					false
DKTLVC(+57.02)GEDNSC(+57.02)LKK(sub E)	+ -	442.466	16.9454	41.6736	4	true					false
MAVIMAHEMGHNLGMK	+ +	443.213	53.559	84.4434	4	true	590.615	54.7522	85.3055	3	true
M(+15.99)ILQET(-18.01)GKNPAK	+ +	443.24	18.2862	41.6287	3	true	443.241	22.0852	30.632	3	true
C(+57.02)IINRPL	+ +	443.251	47.5218	24.5569	2	false	443.252	48.0588	29.235	2	false
C(+57.02)ILNRPL	+ +	443.251	47.5218	24.5569	2	false	443.252	48.0588	29.235	2	false
C(+57.02)LLNRPL	+ +	443.251	47.5218	24.5569	2	false	443.252	48.0588	29.235	2	false
KASQSNLTPEQK	+ -	444.236	16.8125	19.0439	3	false					false
DVLDKDIMLIR	+ -	444.251	78.9856	46.7132	3	false					false
FFC(+57.02)LSSK	+ +	444.718	46.6602	49.6126	2	true	444.718	47.115	54.7153	2	true
ETY(+15.99)PDVPHC(+57.02)AK	+ -	444.868	18.895	21.2858	3	false					false
E(-18.01)GTVC(+57.02)WR	+ -	445.203	39.2646	48.335	2	false					false
MPQC(+57.02)ILK	+ +	445.235	31.3155	49.4327	2	true	445.235	32.7449	56.1515	2	false
VVIVGAGMSG	+ +	445.244	47.796	22.814	2	true	445.244	48.3542	32.1934	2	false
DRNPLEEC(+57.02)FR	+ +	445.875	43.6633	72.7488	3	true	668.308	44.3388	63.0395	2	false
AVAIC(+57.02)LRENLDTYNKKYR	+ +	446.239	51.1717	68.2497	5	true	446.239	52.2236	71.3332	5	true
KINILDHAVC(+57.02)R	+ -	446.916	32.2955	21.608	3	false					false
SPPVC(+57.02)GNY	+ -	447.194	21.9419	39.9056	2	true					false
RHPVEDDHIPFLRR	+ +	447.492	39.6306	75.7041	4	true	447.491	40.8783	73.9634	4	false
HAGSVAN(-17.03)YDEVVRYPK	+ +	447.724	40.2571	71.3557	4	true	596.627	43.4338	66.3063	3	false
SAHITPLR(sub S)	+ -	447.762	29.6333	36.5664	2	true					false
STK(+156.12)ETYPDVPHC(+57.02)AK	+ -	447.978	28.9738	20.908	4	true					false
IGTMSGLGC(+57.02)	+ -	448.203	40.7387	27.5718	2	false					false
LVVVADHGMFKK	+ -	448.589	38.3153	57.8093	3	false					false
KFWEDDG	+ +	448.693	30.3878	26.9396	2	true	448.693	31.8139	38.4904	2	true
E(+55.92)LC(+57.02)EC(+57.02)DKAVAIC(+57.02)LR	+ -	448.939	50.4119	27.3703	4	false					false
YGSVPFTK	+ -	449.738	31.367	19.3368	2	false					false
FHPHDQRYIELVIVADHR	+ +	449.839	59.7313	63.9907	5	true	562.046	61.6215	54.6556	4	false
DRYSYSWKDK	+ +	449.883	21.2539	75.3152	3	true	449.882	23.8012	73.4015	3	true
LTGC(+57.02)DPKKDRYSYSWKDK	+ +	450.224	23.2944	33.9358	5	false	450.222	25.0325	41.1032	5	false
VVYDLSQ(sub R)KPGSR	+ +	450.246	24.6111	47.8534	3	true	674.863	26.1945	58.4399	2	true
RPPC(+57.02)ILNIPLR	+ -	450.267	72.8345	71.4468	3	true					false
DSSKTLTSFGEWRER	+ -	450.473	52.3097	71.1606	4	false					false
IFLTC(+57.02)TKKFWEDDGIHGGK	+ +	451.229	66.4181	70.9179	5	true	751.376	67.6993	68.4127	3	true
M(+14.02)VVAYADKELAK	+ -	451.248	44.7623	43.9629	3	false					false
EWVLTAAHC(+57.02)DSKNFK	+ +	452.221	46.1393	57.2389	4	true	602.625	48.0246	61.6789	3	false
LPSRPPSVGSVCR	+ +	452.247	37.4348	51.06	3	true	452.247	37.3407	58.9812	3	true
SAHIAPLSLPSN(+28.03)PPRLGSVC(+57.02)R	+ -	452.252	59.1372	27.6017	5	true					false
SAHIAPLR(sub S)LPSSPPR(sub S)VGSVC(+57.02)R	+ -	452.253	56.2178	21.342	5	false					false
QAFDQALEFC(+57.02)K	+ -	452.879	49.3403	20.1362	3	false					false
YVEFVVVLDHGL(sub M)YKK	+ -	453.004	87.2203	59.1935	4	true					false
YIKLF(sub V)IVADNVMVRK	+ +	453.016	89.6863	39.0938	4	false	453.017	90.9221	49.9289	4	false
M(+15.99)PQC(+57.02)ILK	+ -	453.233	23.8824	46.6458	2	true					false
QSVEA(sub G)DINGLRR	+ -	453.244	39.4949	34.4222	3	false					false
L(ins)SLFELGK	+ +	453.769	79.1311	27.3668	2	true	453.768	79.7236	35.6945	2	true
EWVLTAAHCDSK	+ +	453.884	46.4537	39.4424	3	false	453.883	46.694	42.2799	3	false
KNVITDKDIMLIRLDRPVK	+ +	454.27	66.1729	54.3762	5	true	454.272	67.2692	33.8593	5	true
NVITDKDIMLIRLDR	+ -	454.509	79.9977	47.8823	4	true					false
TDSY(-18.01)SYSWKDK	+ -	454.541	21.9741	31.6223	3	false					false
DRYSYSW(+13.98)KDK	+ -	454.543	21.1833	36.4777	3	true					false
YN(+.98)YLKPFC(+57.02)KK	+ -	454.569	39.9837	53.656	3	true					false
RTEVLD(sub E)LMAASR	+ -	454.579	58.4264	43.425	3	true					false
EGTVC(+57.02)WR(+.98)	+ -	454.699	26.9551	21.2362	2	false					false
MVC(+57.02)VMLR	+ -	454.73	47.9626	48.2768	2	false					false
KK(+57.02)D(+57.02)DVLDKDIMLIR	+ +	454.756	60.6613	53.8366	4	false	454.756	61.8227	36.7271	4	false
ED(-18.01)DGIHGGK	+ -	455.206	28.4042	44.3646	2	false					false
ALTMEGNQASWR	+ +	455.219	44.4936	68.1156	3	true	682.326	45.389	69.1021	2	true
MLNKYDTYSTK	+ +	455.222	20.5689	42.1147	3	false	455.225	22.3156	45.83	3	false
GC(+57.02)FGLKLD	+ -	455.228	59.6469	19.3171	2	false					false
TIT(-18.01)SFGEWRER	+ -	455.23	52.3722	44.5396	3	false					false
TLT(-18.01)SFGEWRER	+ -	455.23	52.3722	44.3372	3	true					false
GVHSIKIR	+ -	455.284	26.3925	34.8231	2	true					false
YC(+57.02)GWGGHGRPQDAS(sub T)DR	+ -	455.447	16.5144	33.1508	4	false					false
FYTPSPAK	+ -	455.737	25.5087	46.8746	2	true					false
VSYPDVPH	+ -	457.224	34.6446	37.9322	2	true					false
SYSWKDK	+ -	457.225	22.9221	39.9998	2	false					false
NE(sub M)LIFLGVHSLK	+ -	457.266	87.6764	19.305	3	false					false
KFWEDD(-18.01)GIHGGK	+ -	457.554	30.076	50.0385	3	false					false
M(+41.03)ILQETGKNPAK	+ -	457.587	24.4858	24.1016	3	false					false
WVHEMVN	+ -	457.712	28.7199	28.249	2	true					false
Q(-17.03)RWSLDK	+ -	458.238	35.2298	31.8593	2	true					false
SAHIAHLSLPSK(+87.07)PPSVGSVC(+57.02)R	+ -	458.254	57.2798	28.384	5	true					false
STHIAPLR(sub S)LPSRPPSVGSVC(+57.02)R	+ -	458.255	56.7138	27.6963	5	true					false
KKDDVLDKDIMLIKR(sub L)	+ -	458.269	46.733	29.2926	4	true					false
Y(+43.01)IGGMC(+57.02)DPRHSVGVVMDHSK	+ +	458.413	49.5442	35.9935	5	true	572.765	50.8581	45.859	4	true
IPC(+57.02)APEDVKC(+57.02)GK(sub R)	+ +	458.556	19.1731	44.1433	3	true	458.556	20.8917	44.1213	3	false
DLYAWIGLRVQNKEK	+ -	459.006	87.1471	40.5677	4	true					false
TLGMLMEGLKQR	+ +	459.584	66.2068	66.2124	3	true	459.584	67.2189	71.1058	3	true
KLTGC(+57.02)DPK	+ +	459.739	4.9745	45.8221	2	true	459.739	9.697	46.7466	2	false
ASQLAFTAER(sub Q)QR	+ -	459.912	26.3217	40.1017	3	false					false
SYGVYGC(+57.02)N	+ -	460.183	26.0401	39.4956	2	false					false
C(+57.02)PILDHQC(+57.02)HNLFGAR(sub G)	+ +	460.22	46.4117	37.1578	4	true	613.291	48.3291	56.5244	3	false
Q(-17.03)QAYLDAK	+ -	460.229	32.6054	38.705	2	true					false
LKHDDIFAYEK	+ +	460.238	33.2762	39.2781	3	true	460.238	35.6184	45.9744	3	true
LFC(+57.02)VQR(sub G)P	+ +	460.244	42.5732	23.7374	2	true	460.244	42.9743	25.9168	2	true
SRTLC(+57.02)AGIM(sub L)EGGK	+ -	460.563	29.1319	37.5352	3	true					false
K(sub E)SLFELGK	+ +	461.274	44.2332	24.6241	2	true	461.274	44.7304	29.3821	2	false
VTFLKGEK	+ -	461.274	41.3346	22.4026	2	true					false
QETT(sub Y)PDVPHC(+57.02)AK	+ -	461.55	20.6743	19.7932	3	false					false
MPQC(+57.02)ILKKPLR(sub K)	+ +	461.938	29.8312	36.1102	3	false	692.403	31.2331	59.4326	2	true
PDVPHC(+57.02)AK	+ +	462.224	26.42	59.8322	2	true	462.222	22.4523	43.8716	2	true
LHYVNNIRIDK	+ -	462.262	30.7829	59.1443	3	false					false
IYKHLDFKITDPQTK	+ +	462.507	44.4192	47.8479	4	false	462.508	45.399	38.1411	4	false
L(sub M)ESEAHNLPYGR	+ -	462.565	24.6414	36.5688	3	true					false
KDDVLDKDIMLIRLNRPVR(sub S)	+ -	462.668	74.8902	34.3229	5	true					false
K(sub I)SSTKETYPDVPHC(+57.02)AK	+ -	462.728	20.9391	23.6567	4	false					false
FEPPLPPK	+ +	462.763	46.7177	50.648	2	true	462.763	45.8553	49.6776	2	true
M(+15.99)ILQETGKH(sub N)SVK	+ +	462.918	18.1423	22.7798	3	true	462.918	19.3068	34.546	3	true
ISSTKETYPDVP(+15.99)HC(+57.02)AK	+ +	462.975	18.8306	21.6556	4	false	462.975	20.489	26.3568	4	true
LLSLPNIR	+ +	463.295	72.8624	40.1314	2	true	463.295	73.415	40.5712	2	true
AVAICLRENLN(+.98)TYNKK	+ +	463.5	49.6962	40.5368	4	true	925.992	50.3226	59.1174	2	false
AVAIC(+57.02)LRENLGTYDKK	+ +	463.5	51.1349	32.4923	4	true	617.664	50.3014	35.0759	3	false
YIELVIVADHRM(+15.99)FTK	+ -	463.501	74.649	39.5808	4	false					false
FWEDDGIHGGKK(sub E)	+ -	463.558	23.1246	25.6121	3	false					false
YNYLKPFC(+57.02)KR(sub K)	+ -	463.577	38.8817	43.5507	3	true					false
RYNYLKPFC(+57.02)K	+ -	463.577	40.0336	59.5671	3	true					false
C(+57.02)C(+57.02)FVHSC(+57.02)C(+57.02)YP(sub A)	+ -	463.833	27.0308	19.6669	3	false					false
YN(-17.03)YLKPF	+ +	464.235	65.6417	29.013	2	true	464.234	90.7009	22.3008	2	true
C(+57.02)C(+57.02)FVHDCCYGK	+ -	464.505	34.1066	40.797	3	true					false
KYRYNYLKPF	+ -	464.587	47.4146	25.24	3	false					false
AC(+57.02)FDFNR	+ -	465.2	35.226	45.2749	2	true					false
TIVC(+57.02)GENNSC(+57.02)LK	+ +	465.552	21.235	71.4185	3	true	697.823	22.9859	69.8584	2	true
LHSWVEC(+57.02)	+ -	465.709	32.4505	30.3959	2	false					false
TITSFGEW(+13.98)RER	+ -	465.894	52.6805	24.3512	3	false					false
TLTSFGEW(+13.98)RER	+ -	465.894	52.6805	24.5568	3	true					false
E(+127.06)HKEMVLPGTK	+ -	465.915	56.0111	30.3595	3	true					false
AGHQVTVLEASER	+ -	466.244	22.8477	53.6985	3	true					false
GSTGLIQDHNKLD	+ -	466.571	25.7911	37.4105	3	true					false
ETDYEEF	+ -	466.68	45.5284	21.6951	2	false					false
SGIC(+57.02)DPKR	+ +	466.735	5.0197	42.4147	2	false	466.734	10.2637	42.8388	2	false
IESLKHDDIFAYEKR	+ +	466.746	43.9276	50.8393	4	false	466.745	44.8529	43.904	4	false
D(+14.02)QGKVTDM(+15.99)ESMK	+ -	466.88	20.5222	20.7264	3	false					false
R(sub I)GGEGC(+57.02)NINEHR	+ -	466.88	16.1139	19.6671	3	false					false
KELC(+57.02)EC(+57.02)DKAVAIC(+57.02)LR	+ -	466.982	41.6586	64.8099	4	true					false
HAGSVAN(+.98)Y(-18.01)DEVVR	+ -	467.225	27.3526	65.4866	3	true					false
W(+226.08)GK(+42.01)DIMLIR	+ -	467.247	74.3369	27.4004	3	false					false
ISHDNAQLLTAIDLADNT(+238.23)IG	+ -	467.466	93.1099	35.4542	5	true					false
KVSYPDVPHC(+57.02)AK(sub N)	+ -	467.571	20.7501	39.7421	3	false					false
M(+71.04)ILQETGKNPAK	+ -	467.59	25.1306	54.563	3	true					false
I(+42.01)SHD(+14.02)NAQLLTAIVFDGHTIGR	+ +	467.651	92.3318	25.7439	5	true	584.311	93.6652	25.467	4	true
TAPVDRIY	+ +	467.754	31.0301	19.5712	2	true	467.753	32.3098	27.6073	2	false
MILQETGK(+72.02)NPAK	+ -	467.918	23.3249	32.9267	3	false					false
ES(+13.03)LFELGK	+ -	468.264	62.093	20.1569	2	false					false
C(-17.03)C(+57.02)YVHKC(+57.02)C(+57.02)YK	+ -	468.517	24.5989	19.9051	3	false					false
MC(+57.02)QPDRSVGVVR	+ -	468.568	28.1226	32.1189	3	true					false
DDALDKDLMLVR	+ +	468.579	74.427	66.6217	3	true	468.579	75.143	67.5716	3	true
KFW(+15.99)EDDGIHGGK	+ -	468.888	28.4876	54.9339	3	false					false
TIVC(+57.02)GENNPCLK(+57.02)	+ -	468.892	63.2754	20.4458	3	false					false
NFKMM(sub K)LGVHSIK	+ -	468.922	52.9148	45.2449	3	false					false
LF(sub V)IVADNVMVRK	+ +	468.94	68.4153	42.1717	3	true	702.906	69.1901	45.8707	2	true
VAATC(+57.02)FRDNLNTYD(+57.02)K(+27.99)	+ -	468.969	18.4857	25.8678	4	false					false
YNN(+.98)YKEDPYAK	+ -	469.214	19.0975	51.0473	3	false					false
YN(+.98)NYKEDPYAK	+ +	469.215	17.7921	47.9628	3	false	703.317	19.2012	62.7852	2	true
ISSTK(+41.03)ETYPDVPHC(+57.02)AK	+ -	469.233	23.4934	44.8926	4	false					false
LDEAEQLAM(+15.99)KGGK	+ -	469.237	26.9628	22.3418	3	false					false
LASFGTWR	+ -	469.248	56.9645	34.3303	2	false					false
SMQAIFLAHGPGFNEKK(sub N)	+ +	469.495	64.3275	46.6081	4	true	937.982	65.2266	62.9652	2	true
NYYGYCR	+ +	469.695	25.3297	22.9503	2	true	469.695	26.6515	26.9354	2	false
LVVVADHGM	+ -	470.75	40.5086	21.7789	2	true					false
F(ins)SLFELGK	+ +	470.761	91.528	24.9145	2	false	470.761	92.7419	34.0993	2	true
AGSFELTILHTNDVHAR	+ -	470.996	64.8703	59.1369	4	false					false
SLDKYAMGG	+ -	471.223	26.5551	29.385	2	true					false
QRWSLDKYAMGG	+ -	471.231	54.6986	24.8917	3	false					false
LPSRPPSVGSVC(+57.02)R	+ +	471.255	29.7275	57.6827	3	true	706.377	30.6359	59.8336	2	true
LPETLQLK	+ +	471.287	47.4507	35.911	2	false	471.287	48.1418	36.978	2	true
AVAIC(+57.02)LR(+31.99)EN(+.98)LGTYNKK	+ -	471.498	57.8281	28.4018	4	false					false
LPSRPPSVGSVC(+57.02)R(+.98)	+ -	471.583	34.814	27.9699	3	false					false
TLTSFGEW(+31.99)RER	+ -	471.897	52.669	35.3463	3	false					false
C(+57.02)CIVHDC(+57.02)C(+57.02)YGK	+ -	472.182	25.7949	37.5709	3	true					false
YNYLKPF(-.98)	+ -	472.255	63.1725	25.85	2	false					false
MILQETGKNPAKSYGAY(+17.03)	+ -	472.746	25.4518	20.2206	4	false					false
VELGC(+57.02)(sub K)MILQETGKNPAK	+ -	472.746	34.5389	28.437	4	false					false
YNYLKPF	+ +	472.747	65.494	30.07	2	true	472.748	69.8362	30.3048	2	true
KPEIQN(-17.03)EIVDLHNSLR	+ -	472.756	61.4869	64.5722	4	false					false
TYRNEKEGWYA	+ -	472.891	25.6903	21.9608	3	false					false
HAGSVANYDEVVR	+ +	472.901	27.8548	81.6157	3	true	708.845	29.1513	87.0639	2	true
DDVLDK(-1.03)DIMLIK	+ -	472.914	65.1671	23.7714	3	false					false
NEK(+42.01)DKDIMLIR	+ -	472.923	71.7168	31.0891	3	true					false
N(+42.01)EKDKDIMLIR	+ -	472.923	71.3632	30.3441	3	true					false
GLFIIDDKKVLR	+ -	472.957	64.8002	64.6612	3	false					false
Q(-17.03)YFFETK	+ +	473.222	76.0695	42.8929	2	false	473.221	76.6355	41.949	2	false
AAAIC(+57.02)FRD(+14.02)N(+.98)KDTYDSK	+ -	473.224	16.5602	27.01	4	false					false
EAYN(-17.03)GLPAK	+ +	473.237	30.9872	36.6369	2	true	473.237	32.4227	45.9476	2	false
YN(+.98)YLKPF	+ +	473.24	73.1192	24.6481	2	true	473.239	71.0275	35.5305	2	true
DDA(sub V)LDKDIMLIR	+ +	473.25	80.561	42.8657	3	true	473.25	81.6542	46.1152	3	true
AAAIC(+57.02)FRD(+15.99)NKDTYDSK	+ -	473.473	19.412	26.6529	4	false					false
KDDEVDKDIMLIKLDS(+14.02)	+ -	473.5	51.3193	28.651	4	false					false
AVAIC(+57.02)LRENLDTYN(-17.03)KK	+ -	473.501	49.9555	38.7312	4	true					false
AAAIC(+57.02)FRD(+15.99)N(+.98)KDTYDSK	+ -	473.719	20.3733	32.6812	4	true					false
ELC(+57.02)EC(+57.02)DKAVAIC(+57.02)LRR(sub K)	+ -	473.984	42.9156	36.7562	4	true					false
KFW(+31.99)EDDGIHGGK	+ -	474.22	28.3052	43.0624	3	false					false
KEGWYANLGPMR	+ -	474.572	58.6449	49.7852	3	false					false
IIALGHSGFLEDQRIAR	+ -	474.768	63.8707	69.0084	4	true					false
DDKNPLEEC(+57.02)FR	+ -	474.882	46.6628	57.7985	3	true					false
KYE(sub K)DDLDEIKR	+ +	475.239	26.1891	55.9257	3	true	475.24	28.215	62.1852	3	true
E(sub K)YKDDLDEIKR	+ -	475.24	26.7679	43.3349	3	false					false
DATDRC(+57.02)C(+57.02)YVHK	+ +	475.54	10.607	57.5768	3	true	712.806	11.1506	52.98	2	true
PLEEC(+57.02)FR	+ -	475.724	29.1888	48.1088	2	false					false
KLTGC(+57.02)DPKKDRYSYSWKDK	+ -	475.842	20.2548	38.6441	5	false					false
DEVEELQNHANK	+ -	475.891	19.1919	65.3112	3	false					false
VGIIGYTTK	+ +	476.279	42.0978	54.2505	2	true	476.279	42.2318	59.0306	2	true
C(+57.02)RNPNPVPTGC(+57.02)R	+ +	476.559	13.7997	37.3271	3	true	476.559	14.9096	57.1454	3	false
ALDMMDRFIMGK	+ -	476.566	87.5815	44.1149	3	true					false
YTHNLIDIRKR	+ -	476.941	25.0596	69.8726	3	true					false
EIC(+57.02)EC(+57.02)DK	+ +	477.189	9.7795	48.7979	2	true	477.189	10.4035	44.4924	2	false
ELC(+57.02)EC(+57.02)DK	+ +	477.189	9.7795	48.7979	2	true	477.189	10.4035	44.4924	2	false
VAAIC(+57.02)FRDNM(sub K)DTYDSK	+ +	477.216	17.3806	27.6883	4	false	477.217	17.4197	30.4675	4	true
L(+14.02)NPGFYTK	+ +	477.259	31.0695	36.1067	2	true	477.258	32.5141	38.7487	2	false
NVITDKDIMLIR	+ +	477.606	71.02	72.6341	3	true	715.904	71.5311	72.92	2	true
TIESYVDK	+ -	477.743	31.9694	19.0383	2	false					false
F(sub L)FGNWRK	+ +	477.751	37.1725	27.0463	2	true	477.75	38.8981	30.0426	2	true
YKA(sub N)NYLKPFC(+57.02)K	+ -	477.921	41.0778	26.7188	3	false					false
N(+.98)VITDKDIMLIR	+ +	477.934	80.6059	53.9308	3	true	716.396	76.0835	64.7041	2	true
AVAIC(+57.02)LREN(+.98)LNTYN(+.98)KK	+ -	478.002	52.0347	38.994	4	false					false
C(+57.02)C(+57.02)FVHDC(+57.02)C(+57.02)F(sub Y)K	+ -	478.18	38.8689	43.9001	3	true					false
TIVC(+57.02)GE(+37.95)NNSC(+57.02)LK	+ +	478.202	21.0902	27.5729	3	false	478.2	22.8429	33.8319	3	false
SPPQWEDP	+ -	478.211	42.7155	32.7673	2	true					false
N(+42.01)EKDKDIM(+15.99)LIR	+ -	478.253	65.7063	24.4469	3	true					false
K(+111.03)AVEELR	+ -	478.264	22.5807	42.6789	2	true					false
ARIFPC(+57.02)AKEDVK(-.98)	+ -	478.264	23.0286	37.699	3	false					false
ARIFPC(+57.02)AKEDVK	+ +	478.59	23.2173	66.0049	3	false	478.59	24.3059	65.9649	3	false
ETYPDVPH	+ -	479.219	28.2732	28.539	2	false					false
HGLEFSYEMAPR	+ +	479.56	58.1229	84.3728	3	true	479.56	59.4001	79.0163	3	true
SYGVYGC(+57.02)NC(+57.02)GVGGRGKPK	+ -	479.728	18.6148	78.253	4	true					false
GGGHILPYDQPER	+ -	480.241	30.8804	70.203	3	true					false
LQ(+.98)WSDGTKVNYK	+ -	480.577	40.568	54.0639	3	false					false
SC(+57.02)LKELC(+57.02)EC(+57.02)DK	+ -	481.209	19.5522	69.0723	3	true					false
VVGGDECNINEHR	+ +	481.221	18.2147	54.6543	3	true	721.327	19.3338	61.5268	2	true
K(sub T)TYPPVEDHC(+57.02)YYHGR	+ -	481.221	19.011	46.39	4	true					false
GISAD(sub G)C(+57.02)PRNPFHA	+ -	481.226	42.6392	19.6807	3	false					false
L(sub V)TDMESMKS(sub F)IMR	+ -	481.233	53.0376	20.2457	3	false					false
HLDFKITDPQTK	+ +	481.593	41.1362	68.3692	3	true	481.59	41.4449	69.516	3	false
L(sub K)MILQETGKNPAK	+ -	481.606	38.7953	34.5656	3	true					false
QYFFETK	+ +	481.733	47.4431	33.065	2	true	481.735	49.0029	50.0791	2	true
AVAIC(+57.02)LRENLDTY(+15.99)NKK	+ -	481.753	46.9582	41.7752	4	true					false
ENLDTYN(+.98)KKYR	+ +	482.24	17.8819	47.3244	3	true	482.24	18.2203	53.6226	3	false
EAYN(+.98)GLPAK	+ +	482.243	22.2201	54.4611	2	false	482.243	23.8632	57.2788	2	true
EAYGGLPEK	+ +	482.243	19.2782	33.8721	2	true	482.243	21.806	34.5643	2	false
ITDKDIMLIRLDRPVK	+ -	482.287	76.2503	55.6174	4	false					false
DDVLDKDIMLIR	+ +	482.594	84.243	79.0964	3	true	482.594	85.2551	79.2208	3	true
C(+57.02)C(+57.02)FVHDC(+57.02)C(+57.02)Y(-2.02)K	+ +	482.84	25.3484	39.5748	3	false	482.84	26.7737	43.5101	3	false
NVITDKDIM(+15.99)LIR	+ +	482.938	65.0328	62.0768	3	true	482.937	63.7167	67.5891	3	true
DDE(+14.02)VDKDIMLIK	+ -	483.25	77.1584	34.584	3	false					false
C(+57.02)RH(+26.02)KYSDDGMVDHGTK	+ -	483.719	27.4763	25.572	4	false					false
VAATC(+57.02)FRDNKDTYDNK(+14.02)	+ +	483.728	18.9539	47.5228	4	true	644.634	20.9098	53.8828	3	true
DDEVDKDIM(+15.99)LIK	+ -	483.91	60.0771	63.2944	3	true					false
DDRNPLEEC(+57.02)FR	+ +	484.217	48.3915	59.9648	3	true	725.822	49.4846	71.2848	2	true
YE(sub K)DDLDEIKRR	+ +	484.576	24.9627	44.3168	3	true	726.359	26.2125	55.1972	2	true
HGLEFSYEM(+15.99)APR	+ -	484.891	51.287	72.1564	3	true					false
KYVEFVVVLDHGL(sub M)YKK	+ -	485.028	75.11	64.9729	4	true					false
PQC(+57.02)IINEP	+ +	485.737	42.282	24.6967	2	true	485.737	42.3877	22.9629	2	true
PQC(+57.02)ILNEP	+ +	485.737	42.282	24.6967	2	true	485.737	42.3877	22.9629	2	true
HIFRPSC(+57.02)VTALR	+ +	486.266	38.0417	46.7071	3	true	486.265	39.6777	46.6852	3	true
MAHELGYNLGIDHDRDS(sub F)	+ -	486.474	44.3053	43.2608	4	false					false
QETGKNPAK	+ -	486.761	20.0099	40.3299	2	true					false
AK(sub E)DTLYSFGDWR	+ +	486.905	84.6005	21.4671	3	false	486.905	85.9206	25.6534	3	true
YIAATDHEPTDAR	+ -	487.231	16.5259	45.5056	3	false					false
LEISEINR	+ -	487.269	39.7163	20.6803	2	true					false
IMGWGSITPIQKT(+28.03)	+ -	487.271	70.1791	22.3556	3	false					false
C(+57.02)C(+57.02)FVHK(-1.03)C(+57.02)C(+57.02)YK	+ +	487.524	19.1156	23.3942	3	false	487.523	20.9407	26.8633	3	false
KVVPESLFAWER	+ +	487.601	80.6328	70.4098	3	true	487.601	81.419	79.6095	3	true
C(+57.02)RHK(+42.01)YSDDGMVDHGTK	+ -	487.717	27.74	27.793	4	false					false
C(+57.02)RHK(+42.02)YSDDGMVDHGTK	+ -	487.719	22.9252	20.4434	4	true					false
DDVLDKDIM(+15.99)LIR	+ +	487.926	79.1385	65.0557	3	true	487.926	73.6045	48.2601	3	true
AVAIC(+57.02)LRENLDTYNKK(-.98)(+42.01)	+ -	488.012	51.3362	34.0609	4	true					false
ET(sub I)YPNVPR	+ -	488.248	24.1636	29.7843	2	true					false
VLD(sub E)LMAASR	+ -	488.269	50.6814	21.6766	2	false					false
KKDDVLDKDIMLIRLNRPVR(sub S)	+ -	488.288	63.9695	19.0671	5	false					false
Q(-17.03)FQHFSEA	+ -	488.712	56.5867	22.6684	2	false					false
Q(+.98)DLYYMTPVPAGCYDSK	+ -	488.718	18.5376	19.4927	4	false					false
C(+57.02)C(+57.02)YVHDC(+57.02)C(+57.02)YK	+ -	488.844	25.5323	27.593	3	false					false
ADDRNPLEECFR	+ -	488.889	63.0412	52.9533	3	true					false
NNNIIDEH(sub K)DKDIMLIR	+ +	489.002	69.9604	20.5555	4	false	651.667	65.7516	29.4369	3	true
TNWESDEP	+ -	489.197	33.7395	20.9051	2	false					false
DFIQKQDEWTR	+ -	489.241	43.2514	60.7022	3	false					false
SLKHDDIFAYEK	+ -	489.25	37.4522	50.4158	3	true					false
FGEWRER	+ -	490.24	26.9226	35.9748	2	true					false
IHQLPKEEIQAIC(+57.02)RPSMIQR	+ +	490.266	53.0592	63.5578	5	false	490.266	53.7633	49.5943	5	false
DIMLIRLDRPVK	+ -	490.294	68.2866	38.5203	3	false					false
QIC(+57.02)EC(+57.02)DR	+ -	490.7	4.9821	52.4181	2	true					false
YSKQ(+29.04)EIGK	+ -	491.279	55.0632	19.6789	2	false					false
IAPLR(sub S)LPSRPPSVGSVC(+57.02)R	+ -	491.283	60.5002	33.3873	4	true					false
DDEKD(-18.01)KDIMLIR	+ -	491.586	41.1465	40.5434	3	false					false
DD(-18.01)EKDKDIMLIR	+ -	491.587	34.4192	47.0204	3	false					false
SAGQLYEES	+ -	492.22	21.1244	38.1797	2	true					false
HPVEDDHIPFLR	+ +	492.252	57.1682	77.3838	3	true	492.252	57.7596	73.6822	3	true
ILDHAVC(+57.02)R	+ +	492.257	44.8633	45.277	2	true	492.259	45.251	42.6309	2	true
LLDHAVC(+57.02)R	+ +	492.257	44.8633	45.277	2	true	492.259	45.251	42.6309	2	true
KDRYSYSWKDK	+ +	492.581	17.1119	46.1824	3	false	492.58	18.9482	55.0763	3	true
DAVDR(+54.01)C(+57.02)C(+57.02)YVHK	+ -	492.883	18.7048	22.4478	3	false					false
RFDEIVGGMDKLP	+ -	492.922	76.8397	22.6524	3	false					false
FIC(+57.02)PNKKSNE(+14.02)ILDKDIMLIK(+27.99)	+ +	493.071	62.9982	23.6284	5	false	821.112	64.7213	50.2473	3	true
YNYLK(+41.03)PF	+ +	493.261	71.1705	20.6497	2	false	493.261	71.1961	22.1044	2	true
FC(+57.02)LSSKYFIK(+57.02)WGKDIMLIR	+ -	493.269	73.4263	24.3152	5	false					false
SG(sub E)DLDFGMVDHGTK	+ -	493.558	46.4499	34.8761	3	false					false
EIQAIC(+57.02)RP	+ -	493.759	26.7016	30.5774	2	true					false
YPPVEDHC(+57.02)YYH	+ +	493.871	28.439	40.8021	3	true	493.871	29.9216	53.3396	3	true
C(+31.99)C(+57.02)FVHDC(+57.02)C(+57.02)YGK	+ -	494.175	25.3561	39.8038	3	false					false
G(+57.02)S(+79.97)LFELGK	+ +	494.229	96.8811	27.2858	2	false	494.231	97.449	33.5485	2	true
KSAGQLYEESLQK	+ -	494.259	27.443	51.6952	3	true					false
SAGQLYEESLR(+.98)KV	+ -	494.259	28.0708	22.146	3	false					false
SAGQLYEA(sub E)SLGSAVK	+ +	494.26	27.8801	26.0124	3	false	494.259	29.7271	30.6622	3	false
ITEMPQLR	+ -	494.269	41.4445	40.447	2	false					false
VVGGDEC(+57.02)NIN(-17.03)EHR	+ +	494.552	16.8876	53.0609	3	false	494.553	18.2045	52.2988	3	false
TITSFGEWRERDIIPR	+ +	494.764	78.5093	53.805	4	true	659.35	79.5877	48.2497	3	true
TLTSFGEWRERDLLPR	+ +	494.764	78.5093	53.805	4	true	659.35	79.5877	48.2497	3	true
LFC(+57.02)VQGPIG	+ -	495.758	76.1112	33.0824	2	false					false
VIGGDEC(+57.02)NIS(sub N)EHR	+ +	495.896	18.2953	29.6952	3	false	495.897	19.6508	43.1776	3	false
C(+57.02)C(+57.02)FVHD(-18.01)C(+57.02)C(+57.02)YGK	+ +	496.516	25.4454	58.9804	3	true	744.269	43.4298	47.2814	2	false
LLKYPVKPSEEGK	+ +	496.621	20.7425	61.1831	3	true	496.619	22.5751	59.1311	3	true
MNWADAER	+ -	496.717	29.9555	60.6108	2	true					false
NDEKDKDIMLIR	+ +	497.261	34.2986	73.1088	3	true	497.261	34.7387	71.3313	3	true
DDEKDKDIMLIR	+ -	497.59	43.7856	85.2077	3	true					false
AVAIC(+57.02)LR(+80.99)ENLDTYNKK	+ -	498.001	47.2718	28.4033	4	false					false
NYYGYC(+57.02)R	+ +	498.207	20.2421	39.9908	2	true	498.205	22.1774	42.6816	2	false
MLNKYDTYSTKE	+ +	498.238	23.1208	30.4299	3	true	498.238	25.0207	52.2588	3	false
ADDKNPLEEC(+57.02)FR	+ +	498.561	44.943	73.3297	3	true	498.562	45.5132	72.4901	3	true
TN(sub E)YEQ(sub A)LAEQNRK	+ -	498.582	17.1987	19.134	3	false					false
ENLDTYNK	+ -	498.736	14.1313	49.9517	2	false					false
ILN(sub D)HALC(+57.02)R	+ +	498.774	48.5237	27.5044	2	true	498.774	50.5273	26.556	2	false
FSDC(+57.02)SRDEHWR	+ -	498.878	18.0772	46.669	3	false					false
C(+57.02)EC(+57.02)DKAVAIC(+57.02)LR	+ +	498.901	35.5866	75.0348	3	true	498.9	36.274	57.8743	3	false
YRYNYLKPFCK	+ -	498.924	51.5413	52.5716	3	true					false
VIGGDEC(+57.02)NIN(-17.03)EHR	+ +	499.225	19.1589	42.3043	3	false	748.332	20.9138	50.6881	2	true
VIGGDEC(+57.02)NP(sub R)NEHR	+ -	499.557	16.0564	34.0676	3	false					false
MEVYS(sub R)HSVC(+57.02)QTR	+ +	499.559	19.3458	36.6193	3	true	748.836	21.4842	41.0745	2	false
YPPVEDHC(+57.02)YYR(sub H)	+ -	500.219	28.6587	31.9349	3	false					false
QCVDVTTAY	+ -	500.226	42.5313	29.9523	2	false					false
VVGGDEC(+57.02)NINEHR	+ +	500.229	13.6242	70.0114	3	true	500.229	16.2577	71.1253	3	true
FFC(+57.02)PDKE(sub K)KDDVLDKDIMLIR(sub K)	+ -	500.257	73.3148	20.5521	5	false					false
FFC(+57.02)VSSKNYTFL(sub W)DKDIMLIR	+ -	500.257	73.5603	21.4809	5	false					false
IHDKDPEVAGYVR	+ -	500.26	20.8922	75.6024	3	false					false
VVGGDEC(+57.02)N(+.98)INEHR	+ +	500.555	15.6636	42.3435	3	true	500.555	17.442	41.9359	3	false
VVGGDEC(+57.02)NIN(+.98)EHR	+ +	500.557	15.458	56.5454	3	true	500.556	16.5054	43.5173	3	false
V(sub I)YC(+57.02)GQQNPFVC(+57.02)K	+ -	500.565	41.0174	34.7636	3	true					false
N(-17.03)DDALDKDLMLVR	+ +	500.917	75.0806	56.2139	3	false	500.917	75.8611	59.8545	3	true
YNYLK(+57.02)PF	+ +	501.259	65.5377	23.4768	2	false	501.257	67.2386	28.5696	2	false
GVLEYPVKP	+ +	501.287	52.3348	33.9557	2	true	501.288	53.2069	35.159	2	true
S(+79.97)RN(+.98)FTKWDKDIMLIR	+ -	501.748	54.8464	26.6791	4	false					false
KYR(+324.11)YNYLKPFC(+57.02)K	+ -	501.749	55.0288	22.0371	4	false					false
VVIVGAGMSGL	+ -	501.787	82.1078	26.2706	2	false					false
WRATDLLK	+ +	501.79	56.9758	33.6815	2	true	501.79	57.6657	31.7947	2	false
C(+57.02)FE(+129.04)HDC(+57.02)C(+57.02)YGK	+ +	502.182	20.9061	31.7975	3	false	502.182	163.276	27.1578	3	false
VVADHGMFK	+ +	502.255	70.5745	48.844	2	false	502.255	70.7637	55.5308	2	true
DKDIMLIR	+ +	502.284	41.8279	45.9874	2	false	502.284	42.3343	43.4923	2	true
Q(+.98)RYIELVVVADHGMFTK	+ -	502.516	93.93	20.2099	4	false					false
N(+.98)GVVVC(+57.02)GGDDPC(+57.02)KK	+ -	502.562	18.2339	39.1087	3	false					false
DNEKDKDIM(+15.99)LIR	+ -	502.592	34.6282	31.131	3	false					false
NDEKDKDIM(+15.99)LIR	+ +	502.592	28.0393	58.4601	3	true	502.591	28.874	61.0116	3	false
TTFTPYQF	+ +	502.74	80.451	28.7932	2	true	502.739	80.7198	32.2186	2	true
C(+58.01)C(+57.02)FVHDC(+57.02)C(+57.02)YGK	+ -	502.847	27.8813	60.217	3	true					false
C(+57.02)C(+57.02)FVHDC(+57.02)CYN(+.98)K	+ -	502.848	26.7081	46.8715	3	true					false
DPEVAGYVR	+ -	503.253	21.0346	19.8223	2	false					false
MLNKYDTYSTKEYLIK	+ +	503.262	53.5279	41.5931	4	false	503.262	54.6909	39.6408	4	false
MLNKYDTYSTKEYLLK	+ +	503.262	53.5279	41.5931	4	false	503.262	54.6909	39.6408	4	false
IESLKHDDIFAYEKRF	+ -	503.512	64.1422	44.1677	4	true					false
EGWYANLGP	+ +	503.735	77.0513	29.3636	2	true	503.735	77.5829	28.0008	2	true
LADFGMTRKVGC(+57.02)R	+ -	504.259	49.0844	19.5232	3	false					false
Y(+42.01)RYH(+57.02)LKPFC(+57.02)K	+ -	504.26	49.5179	37.8873	3	true					false
M(+15.99)EVYS(sub R)HSVC(+57.02)QTR	+ -	504.89	15.1829	25.9201	3	false					false
VIGGDEC(+57.02)DINEHR	+ -	505.228	19.0333	64.6709	3	true					false
DSSKTLTSFGEWR	+ +	505.248	61.3739	71.6086	3	true	757.366	62.4657	74.2326	2	true
KHSDSNAFLHLFPDSFR	+ +	505.253	86.2643	63.707	4	true	505.253	87.6342	54.8836	4	true
EKEGWYANLGPMRLPEK	+ +	505.26	73.6636	46.2484	4	false	505.26	73.7724	38.9301	4	false
YSFQDFVDHFHVLLPR	+ -	505.757	97.855	20.4199	4	false					false
TWAETFEK	+ +	506.243	44.3867	54.0553	2	true	506.243	44.9736	53.5015	2	false
IQLHNYSSQEIGK	+ +	506.263	29.1618	68.1529	3	true	506.262	30.6762	74.6413	3	false
LAADDFRLKYENELG(sub H)LR	+ -	506.521	69.4089	30.7659	4	false					false
N(+.98)DDALDKDLMLVR	+ +	506.921	77.0329	68.6508	3	true	759.876	80.9541	73.8778	2	true
WSLDKYAM	+ +	507.241	69.6361	23.7	2	false	507.243	70.5961	26.5102	2	false
KYVEFVVVLDHEMYKK	+ -	507.522	79.81	55.2976	4	false					false
MFYD(+14.02)LGVR	+ +	507.757	64.152	48.2888	2	true	507.758	64.6651	56.6722	2	false
C(+57.02)C(+57.02)FVHDC(+57.02)C(+57.02)Y(+15.99)GK	+ -	507.851	24.6087	52.4019	3	false					false
C(+57.02)C(+57.02)YVHDC(+57.02)C(+57.02)YGK	+ +	507.852	20.4425	67.4488	3	true	761.271	22.1666	67.7674	2	true
ADDRNPLEEC(+57.02)FR	+ +	507.897	45.3462	72.3038	3	true	761.338	46.4604	78.773	2	true
LIDGHNDLPM(sub L)KLR	+ +	507.946	46.597	53.613	3	false	507.946	48.3244	68.3516	3	false
TIVC(+57.02)GENNSC(+57.02)LKK(sub E)	+ +	508.249	16.0674	33.3344	3	true	508.248	17.1286	34.2659	3	false
KTIVC(+57.02)GENNSC(+57.02)LK	+ -	508.249	16.7744	55.9907	3	true					false
MM(sub K)LGVHSIK	+ +	508.275	37.3782	41.5297	2	true	508.275	38.5787	54.5881	2	true
DKTIVCGENNSCLK	+ -	508.577	28.3538	49.267	3	false					false
DKTIVC(+57.02)GEKNSC(+57.02)L	+ -	508.577	18.1863	25.2908	3	true					false
TLVC(+57.02)GEDNSC(+57.02)LKK(sub E)	+ -	508.578	17.9419	35.5054	3	true					false
YDTYSTKEYLIK	+ +	508.595	46.3148	62.8115	3	true	762.384	48.0921	66.4884	2	true
YDTYSTKEYLLK	+ +	508.595	46.3148	62.8115	3	true	762.384	48.0921	66.4884	2	true
LLRDYQELM(sub L)NTK	+ -	508.601	54.7537	47.7845	3	false					false
IVADNVMVR	+ -	508.782	33.4535	36.8382	2	false					false
C(+31.99)LLNRPLR	+ -	508.788	38.2054	28.648	2	false					false
SVAIIEDHSIISLK	+ +	508.96	74.6277	69.0257	3	true	762.934	74.83	82.3568	2	true
KDDEVDKDIMLIKLDSR	+ -	509.019	67.1385	57.5674	4	false					false
KQ(+.98)NGVTIPC(+57.02)	+ -	509.255	27.4739	29.0893	2	false					false
KQN(+.98)GVTIPC(+57.02)	+ -	509.256	26.4957	31.7396	2	true					false
KPEIQNEIVDLHS(sub N)SLRR	+ -	509.282	54.1426	29.9852	4	false					false
GC(+57.02)YC(+57.02)GWGGHGRPQDAS(sub T)DR	+ -	509.712	18.7574	31.9791	4	true					false
EEIQAIC(+57.02)R	+ -	509.752	21.6654	34.8944	2	true					false
NGLSTTSNPK	+ +	509.762	10.6597	49.6867	2	true	509.762	10.9625	53.0928	2	false
I(+225.09)WDKDIMLIR	+ -	509.945	74.0896	22.5773	3	false					false
L(+225.09)WDKDIMLIR	+ -	509.945	74.0896	22.5773	3	false					false
NVITDK(+97.02)DIMLIR	+ -	509.946	74.3001	24.5836	3	false					false
VIGGDEC(+57.02)N(+15.99)INEHR	+ +	510.232	16.2718	35.1835	3	true	510.232	15.3734	40.918	3	false
VIGGD(+15.99)EC(+57.02)NINEHR	+ +	510.232	14.7268	43.7582	3	true	510.232	16.6708	44.4631	3	true
N(+.98)GLSTTSNPK	+ +	510.254	11.6322	45.5324	2	true	510.254	12.1155	41.3875	2	false
DKDIM(+15.99)LIR	+ -	510.282	33.4246	43.01	2	true					false
N(+27.99)RMAHELGYNLGIDHDR	+ -	510.494	44.1676	29.8105	4	false					false
AAHQTLKSFGEWR	+ -	510.934	48.9273	32.2775	3	false					false
C(+57.02)C(+57.02)FVH(+26.02)DC(+57.02)C(+57.02)YGK	+ -	511.191	37.289	40.995	3	false					false
C(+57.02)FRDN(-17.03)KDTYDSK	+ -	511.221	23.861	41.5964	3	true					false
SNLTPEQQKFSPR	+ -	511.267	25.4881	49.9422	3	false					false
LWNYFHTTLIPK	+ +	511.614	88.8446	73.4331	3	true	766.916	90.1704	59.8581	2	true
MNWEDAEK	+ -	511.716	28.5618	53.0011	2	true					false
DYMNGPLGR	+ -	511.738	39.8613	31.1318	2	false					false
LKSFGEWR	+ -	511.774	39.518	29.5177	2	true					false
LGVHSIKIR	+ -	511.827	26.5522	56.6067	2	true					false
PC(+57.02)AQPN(+45.99)KPALYTK	+ +	511.923	20.5296	35.5627	3	true	767.38	21.9655	49.4848	2	true
NDDALDKDLM(+15.99)LVR	+ +	511.924	65.0638	71.77	3	true	767.383	66.0068	76.1874	2	true
STTDLPSRF	+ -	512.258	43.6166	35.475	2	true					false
YRYN(+495.20)YLKPFC(+57.02)K	+ -	512.5	76.1035	25.7033	4	false					false
C(+57.02)LLN(-17.03)RPLR	+ +	512.79	60.5845	37.7552	2	true	512.789	61.9523	48.4604	2	false
IPLNIPDSR	+ -	512.793	71.3015	22.9761	2	true					false
YPPVEDHC(+57.02)YYHG	+ -	512.879	29.7074	45.7897	3	true					false
C(+57.02)LREN(-17.03)LDTYNKK	+ -	512.92	40.7425	33.4139	3	false					false
Q(-17.03)LSLVEHLPGPHVK	+ +	512.957	82.3976	65.5935	3	false	512.956	82.7828	66.6837	3	false
DASDRC(+57.02)C(+57.02)FVHDC(+57.02)C(+57.02)YGK	+ -	513.198	24.7623	52.7479	4	true					false
MEWYPEAAANAER	+ +	513.23	60.3272	84.5628	3	true	513.231	61.137	78.6169	3	true
QCVDVN(+.98)IAY	+ -	513.234	38.0825	19.2515	2	false					false
ETLKSFGEWRER	+ +	513.263	42.6508	47.7495	3	true	769.39	42.7788	58.3565	2	true
KKFWE(+21.97)DDGIHGGK	+ -	513.577	30.9139	20.0597	3	false					false
HELGYNLGIDHDR	+ -	513.582	36.7977	76.4869	3	true					false
IC(+57.02)LRENLDTYNK	+ -	513.592	40.3525	42.6752	3	false					false
SGTKIFLTC(+57.02)	+ -	513.768	46.7353	43.0167	2	true					false
V(+41.03)VGGDEC(+57.02)NINEHR	+ -	513.904	16.9714	51.5733	3	false					false
DIVSPPVC(+57.02)GNYYR	+ +	513.913	57.2116	69.1344	3	true	513.914	57.7517	75.6584	3	true
NN(-17.03)GNLDEIR	+ -	514.243	31.821	57.1536	2	false					false
EGWYANLGPMRIPEKHR	+ +	514.265	63.3795	83.9568	4	true	411.614	64.7174	66.5923	5	true
EGWYANLGPMRLPEKHR	+ +	514.265	63.3795	83.9568	4	true	411.614	64.7174	66.5923	5	true
IPC(+57.02)APQDVK	+ +	514.267	20.8803	65.6402	2	true	514.265	22.4634	66.1617	2	false
AVAIC(+57.02)LREN(-18.01)	+ -	514.271	37.3385	21.8543	2	false					false
KNVITDKD(-18.01)I	+ -	514.294	57.8659	36.2846	2	false					false
RLHYVNNIRIDK	+ -	514.296	26.2771	54.0883	3	false					false
SGTKIFLTCTKKFWEDDGIHGGK	+ +	514.465	72.926	61.4104	5	true	642.829	73.4111	64.7803	4	true
C(+57.02)(+42.01)SN(+.98)NFTKWDKDIMLIK	+ -	514.751	51.4586	22.824	4	false					false
LYNVNHVSLFHG(sub S)DC(+57.02)PRQ	+ -	514.752	51.6532	39.1558	4	false					false
IPC(+57.02)APEDVK	+ +	514.758	23.4263	61.9891	2	true	514.757	24.2876	65.5946	2	true
GVPILHLIPSPFPR	+ +	514.977	109.951	73.2517	3	true	771.96	110.303	81.4615	2	true
NVITDKDIMLIRL	+ -	515.301	98.7322	48.6109	3	false					false
NVIT(+114.04)DKDIMLIR	+ +	515.621	60.3284	41.4125	3	true	772.927	60.7541	45.25	2	true
MLEDWISPDHFR	+ -	515.91	83.4553	63.0251	3	true					false
KDDA(sub V)LDKDIMLIR	+ +	515.949	65.1603	46.06	3	true	515.949	66.3699	57.1143	3	false
KPEIQNEIVDLHNSLRR	+ -	516.036	55.4771	62.0591	4	false					false
C(+57.02)C(+57.02)FVHDC(+57.02)C(+57.02)YGK(-.98)(+42.01)	+ +	516.194	25.7146	49.2722	3	true	773.786	27.5221	77.141	2	false
C(+57.02)C(+57.02)FVHDC(+57.02)C(+57.02)YGK(+41.03)	+ +	516.194	25.7146	46.5677	3	true	773.786	27.5221	75.0222	2	false
HAGSVANYDEVVRYPKEK	+ -	516.264	33.0639	92.1102	4	true					false
MM(+15.99)(sub K)LGVHSIK	+ +	516.274	30.823	47.8149	2	true	516.271	33.161	51.3891	2	true
QQKFSPL(sub R)YIELVVVADHGMFKK	+ -	516.281	70.7818	23.4572	5	false					false
LNRPVSNSEHIAPL	+ +	516.283	40.7886	40.1166	3	true	516.281	41.2962	58.2528	3	false
LDRPVSNSEHIAPL	+ -	516.61	45.5961	25.8063	3	false					false
N(+57.02)S(+79.97)FGEWR	+ -	516.699	65.0914	33.4847	2	true					false
VADHGMFKK	+ +	516.769	58.1891	59.5457	2	true	516.769	59.0474	50.5868	2	true
KPEIQNEIVDLHN	+ -	516.94	46.9275	42.9331	3	false					false
YPELPATSR	+ +	517.27	35.0611	38.387	2	false	517.269	36.1627	45.5142	2	true
PN(+45.99)LTRPDVPHC(+57.02)AK	+ -	517.591	26.581	32.6446	3	true					false
IQNEIVDLHNSLR	+ -	517.615	54.0748	57.409	3	true					false
AYLSKDLPK	+ +	517.798	26.1645	54.6319	2	true	517.798	27.0824	58.6587	2	true
YRYNYLKPFC(+57.02)K	+ +	517.931	46.5769	67.8504	3	true	517.931	49.3984	68.114	3	true
YRYN(+.98)YLKPFC(+57.02)K	+ +	518.259	52.6843	56.0224	3	true	518.259	56.1183	52.788	3	false
AVAIC(+57.02)LRENLDTYNKKY	+ -	518.523	57.5477	35.1793	4	true					false
V(+41.03)IGGDEC(+57.02)NINEHR	+ +	518.577	20.4598	41.2561	3	false	518.576	21.9884	47.3716	3	false
HGQGMGELLQVSGIK	+ +	518.609	68.6666	84.0854	3	true	777.408	69.877	85.8637	2	true
SC(+57.02)IMSGILR	+ +	518.768	58.4592	40.6892	2	true	518.768	58.8246	43.9858	2	false
IIALGHSGFLEDQR	+ +	519.279	62.7784	71.7778	3	true	778.413	63.2484	81.5635	2	true
KDDVLDKD(-18.01)IMLIR	+ -	519.289	76.4441	20.4701	3	false					false
KDDVLD(-18.01)KDIMLIR	+ -	519.289	80.509	24.159	3	true					false
DAL(sub T)DRC(+57.02)C(+57.02)FVHDC(+57.02)C(+57.02)YGK	+ -	519.712	22.6112	21.7206	4	false					false
DMADIC(+57.02)TGR	+ +	519.72	25.8292	51.9472	2	true	519.72	26.5045	46.1736	2	false
DMADLC(+57.02)TGR	+ +	519.72	25.8292	51.9472	2	true	519.72	26.5045	46.1736	2	false
SCIMASVLSK	+ +	519.771	61.1232	63.4726	2	true	519.771	61.9836	67.3579	2	true
SYGAY(+79.97)GC(+57.02)N(+.98)C(+57.02)GVGGR	+ +	520.185	29.3177	30.7176	3	true	520.184	30.3762	40.37	3	false
Q(-17.03)C(+57.02)VDVTTAY	+ -	520.223	59.5417	39.757	2	true					false
KNVITDKDIMLIR	+ +	520.304	57.6936	78.3495	3	true	779.952	58.4552	77.7598	2	true
F(sub Y)TGGMC(+57.02)DPR	+ +	520.718	19.3654	33.7286	2	false	520.721	21.269	26.7604	2	false
VAATC(+57.02)FRDNKDTY	+ -	520.908	23.8496	24.125	3	false					false
DDEK(+70.04)DKDIMLIR	+ +	520.936	90.9642	44.2083	3	true	520.936	91.8214	49.6964	3	true
N(+57.02)VITD(+57.02)KDIM(+15.99)LIR	+ +	520.953	55.8522	32.2461	3	true	520.953	54.4239	31.8351	3	false
KDDEVDKDIMLIK	+ +	521.277	50.9994	81.3517	3	true	521.275	51.7146	73.7146	3	true
FSPRH(sub Y)IELVVVADHGMFK	+ +	521.28	76.0315	59.3868	4	true	521.279	76.089	57.3323	4	true
C(+57.02)LLNRPLR	+ +	521.303	28.144	39.141	2	true	521.303	29.9241	41.2816	2	true
KDDVLDKD(-18.01)I	+ +	521.776	69.0774	34.4574	2	true	521.774	64.6332	26.8351	2	false
C(+58.01)LLNRPLR	+ -	521.795	34.2106	38.8166	2	true					false
SSGNPILLNK	+ -	521.798	31.4544	67.6637	2	true					false
C(+57.02)SSITELEKVNQR	+ +	521.932	35.3849	77.2564	3	true	521.932	36.4636	70.3263	3	true
LTKHNPQC(+57.02)ILNEP	+ +	521.937	30.7906	25.0548	3	false	521.937	32.2619	23.2316	3	false
SIC(+57.02)KGEL(sub T)SWLKDK	+ +	521.945	44.9494	59.7326	3	true	782.41	45.8261	69.6375	2	false
NAC(+57.02)FDFNR	+ -	522.222	37.01	47.9279	2	false					false
TYRNETEGWYVNLGPMR	+ +	522.25	59.7213	38.3094	4	true	522.25	60.9424	47.099	4	true
SIPFE(+43.99)ARVTEMLK	+ -	522.274	76.4122	19.7635	3	true					false
HYVWIGLR	+ +	522.292	96.3902	42.2713	2	true	522.293	97.1198	41.845	2	true
SKNVPKD(+15.99)FYTFDSEGIVK	+ +	523.267	53.229	62.2101	4	true	697.352	54.2959	76.1077	3	true
AVAIC(+57.02)LREN	+ -	523.277	35.7002	30.4988	2	true					false
R(sub S)LPSRPPSVGSVC(+57.02)R	+ +	523.288	26.7004	44.9514	3	true	523.287	28.2189	51.1231	3	true
RVVIVGAGMSG	+ +	523.295	39.8789	44.8774	2	true	523.294	40.0995	50.1723	2	false
VPTYVPLEK	+ +	523.299	46.4461	58.7548	2	true	523.299	46.5048	57.7647	2	true
M(+15.99)EWYPEAASNAER	+ -	523.893	60.1182	22.7488	3	false					false
ETLKSF(+31.99)GEWRER	+ -	523.926	42.8616	33.303	3	false					false
Q(-17.03)QAYLDAKK	+ -	524.276	22.0132	49.615	2	false					false
LTAPVDRIY	+ -	524.295	50.9708	23.7597	2	false					false
K(sub R)YLIDNRPPC(+57.02)ILNIPLR	+ +	524.552	88.4068	30.8944	4	true	524.551	89.4591	37.7417	4	true
N(sub K)ILNEDEQTRDPK	+ +	524.594	20.6568	28.2407	3	true	524.593	22.4713	34.2743	3	false
NVITDKDIM	+ +	524.771	46.287	33.3592	2	false	524.77	46.7844	39.5523	2	false
Q(+28.03)SGVNIPC(+57.02)AQEDVK	+ -	524.927	27.5688	20.5104	3	false					false
ENGVNIPC(+57.02)AKEDVK	+ -	524.927	27.3734	19.7595	3	false					false
LTPGW(sub S)QC(+57.02)ADGLC(+57.02)C(+57.02)DQC(+57.02)R	+ -	524.967	16.0428	22.6287	4	false					false
KDDVLDQ(sub K)DIMLIR	+ -	525.281	60.0733	22.5398	3	false					false
LEIAKN(+.98)GLSTTSNPK	+ +	525.286	29.2394	54.0291	3	true	525.286	30.3793	58.1093	3	true
KDDVLDKDIMLIR	+ +	525.292	70.0146	80.724	3	true	787.433	70.2569	82.6642	2	true
KNVITDKDIM(+15.99)LIR	+ +	525.636	51.3938	66.0234	3	true	525.636	53.2365	64.2887	3	true
ENDRIFPC(+57.02)	+ -	525.738	41.2635	25.6758	2	false					false
D(+57.02)(+57.02)DVLDKDIM(+15.99)LIR	+ +	525.94	75.613	61.02	3	true	525.94	75.4222	59.8963	3	true
KDDEVD(+14.02)KDIMLIK	+ -	525.948	61.9011	46.8431	3	true					false
KSYGVYGC(+57.02)NCGVGGR	+ -	526.238	27.345	28.8015	3	false					false
VDFDSESPR	+ -	526.238	22.4856	56.3333	2	true					false
RFDEIVGGMDKLPT	+ -	526.605	73.5748	43.0736	3	false					false
KDDEVDKDIM(+15.99)LIK	+ -	526.608	45.5579	77.6566	3	true					false
AVIGHYTQIVWYK	+ -	526.621	72.8892	34.8988	3	false					false
DNRPPC(+57.02)ILNIPLR	+ -	526.624	80.8458	61.4148	3	false					false
HANFPILSANIRPK	+ +	526.636	57.4646	87.1461	3	true	526.635	57.8013	84.2289	3	true
FEPPLPPKK	+ +	526.811	31.8171	53.683	2	true	526.811	31.5756	47.0811	2	false
LSPHKGTSEKEVK(sub M)QFTEHTDC(+57.02)EC(+57.02)RPR	+ +	526.92	34.3225	41.7905	6	true	451.789	35.9952	43.1522	7	true
S(+88.00)SENYTFWDKDIMLIR	+ -	527.246	59.2087	20.9162	4	false					false
DKTIVC(+57.02)GENNSCLK	+ -	527.586	24.0713	57.8554	3	true					false
DLHPELSEDEIKR	+ +	527.603	35.9931	78.2091	3	true	527.603	36.6003	79.6431	3	false
SLFELGKMILQ(+.98)ETG(+14.02)	+ -	527.614	96.3218	21.2707	3	false					false
AF(sub Y)TGGMCDPR	+ +	527.726	30.5292	25.2741	2	true	527.726	32.0042	37.8547	2	false
ELC(+57.02)EC(+57.02)DKAVAIC(+57.02)LRENLDTYNKKYR	+ -	527.759	68.9928	40.533	6	false					false
DKTIVCGEN(+.98)NSC(+57.02)LK	+ -	527.913	26.0719	53.3879	3	true					false
DKTIVCGENN(+.98)SC(+57.02)LK	+ +	527.915	24.6453	49.8402	3	true	527.913	26.06	62.776	3	false
C(+57.02)ANINILDYAVC(+57.02)R	+ +	527.922	86.8541	73.0421	3	true	791.379	88.0764	74.2214	2	true
ANAGHQVTVLEASER	+ +	527.937	26.2521	62.9443	3	false	527.937	27.2512	71.2533	3	false
QC(+57.02)VNVTTAY	+ -	528.245	36.9337	39.5497	2	true					false
QC(+57.02)VDVTTAY	+ +	528.738	38.2933	50.6414	2	true	528.736	38.8806	55.7649	2	true
HGWIDSTIK	+ -	528.777	36.9381	58.9824	2	false					false
HGWLDSTIK	+ -	528.777	36.9381	58.9824	2	false					false
EC(+57.02)VDVTTA(sub P)Y	+ -	529.229	40.8334	26.8701	2	false					false
DIVSPPVC(+57.02)GN	+ -	529.251	41.0136	26.934	2	false					false
DLVSPPVC(+57.02)GN	+ -	529.251	41.0136	26.934	2	false					false
C(+57.02)GGC(+57.02)C(+57.02)TD(+53.92)ESLEC(+57.02)TATGKR	+ +	529.688	19.4784	37.8948	4	false	529.686	21.7644	56.3046	4	false
YSYSWKD(-18.01)K	+ -	529.75	34.9568	23.7848	2	true					false
QNGVTIPCAR	+ -	529.773	32.09	48.7558	2	true					false
VVPESLFAWERVR	+ +	529.96	90.079	71.3615	3	true	529.96	91.3372	60.9177	3	true
WTEIIHAWHGE(+57.02)YKDFK	+ -	530.012	72.642	41.7845	4	true					false
WTD(+14.02)IIHAWHDEYKDFK(-.98)	+ +	530.012	72.4529	38.6107	4	true	530.012	73.1428	37.9758	4	false
LDRPVKNSEHIAPL	+ -	530.3	30.9795	33.8806	3	false					false
YSVGVVM(+15.99)DHSPINR	+ -	530.596	40.2911	69.3702	3	true					false
KDDVLDKDIM(+15.99)LIR	+ +	530.625	64.4379	75.1202	3	true	530.624	63.5994	67.6211	3	true
WRETDLLK	+ +	530.793	44.7191	32.74	2	true	530.793	44.6897	44.7869	2	false
TLCAGILQ(+.98)GGK	+ +	531.286	55.6164	50.1952	2	true	531.287	55.4811	57.529	2	false
TLCAGILEGGK	+ -	531.287	56.0465	30.2369	2	false					false
AAF(sub Y)AGLPATSR	+ -	531.291	30.2543	21.953	2	false					false
YRYNYLKPFC(+57.02)KKADPC(+57.02)	+ -	531.509	42.3645	49.0411	4	false					false
RYLIDNRPPC(+57.02)ILNIPLR	+ +	531.553	89.5369	67.732	4	false	531.554	90.2666	51.4481	4	false
TGQSAQ(+.98)C(+57.02)PTDDFHK	+ -	531.558	17.2595	38.3061	3	false					false
KRVGEVNKDPGVLEYPVKP	+ +	531.8	42.7979	34.1201	4	true	708.731	42.6668	65.8211	3	true
DKTIVC(+57.02)GE(+14.02)NNSCLK	+ -	532.256	26.7496	28.709	3	false					false
ESLKHDDIFAYEK	+ +	532.263	41.9231	27.2219	3	false	532.263	41.9258	51.1878	3	false
ENLDTYNKKYRYNYLKPFCK(+57.02)	+ -	532.269	52.6499	30.8428	5	false					false
H(sub Y)IELVVVADHGMFK	+ +	532.286	70.2274	77.2017	3	true	532.285	70.7399	80.0015	3	true
IE(+541.06)LVVVADHGMFKK	+ -	532.492	57.9632	28.332	4	false					false
NPLEEC(+57.02)FR	+ -	532.745	41.5584	63.9648	2	true					false
SVGIVRDYR	+ +	532.797	22.8895	51.2578	2	true	532.796	23.8989	41.5941	2	false
SLIHQLPKE	+ -	532.808	30.0722	27.9667	2	false					false
GSVANYDEVVRYPK	+ +	532.939	45.0004	64.1175	3	true	798.903	46.5228	64.5249	2	true
GC(+57.02)FGLKLDR	+ -	533.279	43.775	56.5014	2	false					false
VAAVC(+57.02)FGANLGTYKK	+ -	533.617	88.6676	21.1551	3	false					false
PGVLEYPVKPSEVGK	+ +	533.632	50.5275	74.6164	3	true	533.631	50.6736	73.1712	3	true
SFGEWRER	+ +	533.757	27.8334	52.0538	2	true	533.757	28.5181	56.2426	2	true
C(+57.02)SSITELEK	+ -	533.758	26.1621	60.5127	2	true					false
KLTGC(+57.02)DPKKDRYSYSWK	+ -	533.771	25.0804	33.8152	4	false					false
ETLKSFGEWRERDLLPR	+ +	533.787	69.8701	59.2882	4	true	533.787	70.4928	41.6031	4	true
IVDLHNSLR	+ -	533.805	61.4217	64.1221	2	false					false
L(+71.04)C(+57.02)SC(+57.02)SEDC(+57.02)LEKK	+ -	533.898	17.6652	39.004	3	false					false
TYPPVEDHC(+57.02)YYR(sub H)	+ -	533.903	33.1901	29.5061	3	true					false
FIYYPNHN	+ -	534.251	40.3089	33.0121	2	false					false
KD(-18.01)DEKDKDIMLIR	+ -	534.284	36.3617	58.8473	3	false					false
KY(+79.97)RY(-18.01)HLKPFC(+57.02)K	+ -	534.598	46.4857	33.5519	3	false					false
EIQAIC(+57.02)RPSMIQR	+ -	534.613	42.7636	31.7204	3	false					false
V(sub I)TMQNLNDRLAS(sub N)YLDKVR	+ -	534.786	89.7675	34.7688	4	false					false
EITTYPPVEDHC(+57.02)YYHGR	+ -	534.992	41.5112	61.4677	4	true					false
C(+57.02)LKELC(+57.02)EC(+57.02)DKAVAIC(+57.02)LR	+ -	535.261	57.6974	73.978	4	false					false
NYLKPFC(+57.02)K	+ +	535.278	49.0028	47.85	2	true	535.278	32.7493	46.4431	2	true
FLVALYTSR	+ +	535.306	73.1129	50.6412	2	true	535.306	73.945	55.6127	2	true
LSSKKLYLWD(+17.03)KDIMLIR	+ +	535.564	65.8575	20.2358	4	false	535.564	66.9669	22.9346	4	true
AYTGGMCDPR	+ -	535.723	21.3275	35.6122	2	false					false
ENAWYFIK	+ +	535.769	77.5299	36.6679	2	true	535.769	78.367	46.5475	2	true
N(+.98)VITDKDIMLIRLDRPVK	+ -	535.811	83.7596	47.9735	4	false					false
TGQSADC(+57.02)PTDNFH(sub Q)R	+ -	535.893	16.4847	24.9233	3	false					false
EDAWYFIK	+ -	536.261	83.2614	28.4573	2	false					false
KEEEKMEVEEAEK	+ -	536.588	19.1996	19.0679	3	false					false
LC(+57.02)EC(+57.02)DKAVAIC(+57.02)LR	+ -	536.595	45.4097	67.4267	3	false					false
YNYLKPF(del C)K	+ +	536.795	45.7436	26.4764	2	false	536.794	46.5201	38.9913	2	false
Q(+57.02)K(+57.02)PQC(+57.02)ILNEPLR	+ -	537.288	43.5057	45.3429	3	true					false
GDDPDIC(+57.02)C(+57.02)N(+203.08)GIS(+79.97)AGC(+57.02)PR	+ -	537.45	31.3247	30.3061	4	false					false
DSRETLKSFGEWR	+ +	537.603	52.2334	72.9225	3	true	537.603	53.5097	70.0119	3	true
H(sub Y)IELVVVADHGM(+15.99)FK	+ +	537.617	70.4411	40.2585	3	true	537.617	61.9641	51.8937	3	true
GEL(sub T)SWLKDK	+ +	538.293	42.6019	38.7615	2	true	538.292	42.9664	45.1163	2	true
L(sub T)EVMQFTEHTDC(+57.02)ECRPR	+ -	538.49	52.5311	33.7608	4	false					false
T(sub N)C(+57.02)RNPC(+57.02)C(+57.02)DAATC(+57.02)K	+ -	538.548	5.0464	34.4066	3	false					false
YSYSWKDK	+ +	538.756	24.2229	50.699	2	true	538.756	25.7686	55.0898	2	true
ETDYEEFLEIAKK(sub N)	+ -	538.935	80.5208	44.1268	3	true					false
MGWGTISPTK	+ -	539.273	49.4815	46.6803	2	true					false
FTEINAINR	+ -	539.289	56.9832	23.0729	2	false					false
DMY(+69.94)TYSQKNEDIVC(+57.02)GGDDPC(+57.02)KK	+ -	539.414	53.4284	27.9739	5	false					false
TLT(-18.01)SFGEWR	+ -	539.77	103.492	22.0983	2	false					false
TLTS(-18.01)FGEWR	+ -	539.77	103.705	23.1593	2	false					false
D(+57.02)(+57.02)AT(+79.97)DRC(+57.02)C(+57.02)YVHK	+ -	540.208	19.1347	24.1697	3	false					false
N(+27.99)(+.98)DDELDKDIMLIR	+ -	540.257	30.5541	28.1815	3	false					false
TLCAGIM(sub L)EGGK	+ +	540.265	45.4896	42.9733	2	true	540.265	46.0424	53.9759	2	true
KDDEKDKDIMLIR	+ -	540.286	32.3929	68.0632	3	true					false
VINDLSLIHQLPKE	+ -	540.311	75.2262	41.7055	3	true					false
DKT(-18.01)IVC(+57.02)GENNSC(+57.02)LK	+ +	540.59	19.6033	58.5114	3	true	540.59	21.194	52.9016	3	true
NLWQFEML	+ -	540.763	126.715	21.2342	2	false					false
DKTLVC(+57.02)GED(-18.01)NSC(+57.02)LK	+ +	540.918	19.4365	54.0029	3	true	540.917	23.8672	55.6393	3	true
KNDEVLDKDIM(+15.99)LIKLDSR	+ +	541.045	59.7587	45.7861	4	true	433.036	60.6368	43.4197	5	true
DKTLVC(+57.02)GEDN(-17.03)SC(+57.02)LK	+ -	541.244	25.7307	51.4048	3	false					false
DKTLVC(+57.02)GED(-18.01)N(+.98)SC(+57.02)LK	+ -	541.245	25.4482	63.8851	3	true					false
D(-15.99)KTIVC(+57.02)GENNSC(+57.02)LK	+ -	541.261	26.9094	29.9585	3	false					false
EL(sub M)C(+57.02)ECDKAVAICLR	+ +	541.595	68.159	41.0424	3	true	541.595	68.8201	45.5307	3	false
SFGEW(+15.99)RER	+ -	541.754	26.9919	41.0345	2	true					false
FASFIDKVR	+ -	541.804	48.5038	55.5806	2	false					false
YQYLDN(-17.03)GMVDHGTK	+ +	541.909	42.1024	56.5191	3	true	541.909	42.0853	59.0189	3	false
FLALVYSDR(sub G)	+ -	542.294	66.647	32.8123	2	false					false
FLALVYS(sub T)DR	+ +	542.295	66.8559	30.6281	2	false	542.294	67.5972	38.4678	2	true
G(+14.02)VLRENLLR	+ +	542.335	46.9461	28.7159	2	false	542.336	47.3214	31.7652	2	false
C(+57.02)C(+57.02)FVHDC(+57.02)C(+57.02)YGTF(sub V)	+ -	542.528	24.5875	22.1771	3	false					false
C(+57.02)C(+57.02)FVHDC(+57.02)C(+57.02)Y(+120.03)GK	+ -	542.529	24.2833	26.3671	3	true					false
C(+57.02)TDESLEC(+57.02)TATGKR	+ -	543.239	16.5909	47.8238	3	false					false
NIYC(+57.02)GK(sub Q)QNPFVC(+57.02)K	+ -	543.263	30.5812	27.7843	3	true					false
VLNEDEQT(-18.01)R	+ -	543.265	41.1794	36.7875	2	false					false
AVAIC(+57.02)LREN(+.98)LGTYNKKYR	+ +	543.292	51.7528	42.0098	4	false	543.29	53.6106	42.1094	4	false
LQETGKNPAK	+ +	543.302	20.5592	53.7887	2	true	543.301	22.1433	37.4896	2	false
AYTGGM(+15.99)CDPR	+ -	543.721	15.0639	42.3749	2	true					false
YPDVPHC(+57.02)AK	+ +	543.756	26.4112	58.2885	2	true	543.755	27.974	35.8353	2	false
ENDVLIPC(+57.02)AQQ(+.98)DVK	+ -	543.933	29.1235	35.8044	3	false					false
KENGVNIPC(+57.02)AGEDVK	+ +	543.935	29.9295	30.9829	3	true	815.396	30.628	41.8378	2	true
HPVEDDHIPFLRR	+ +	544.287	45.1839	70.2042	3	true	408.466	45.83	77.6903	4	true
RHPVEDDHIPFLR	+ +	544.287	47.5462	76.1282	3	true	544.286	49.4907	63.4076	3	false
GWGSITPIEK	+ -	544.292	55.677	27.6506	2	false					false
KSYGVYGC(+57.02)NC(+57.02)GVGGR	+ -	545.246	20.8336	76.9717	3	true					false
LFC(+57.02)VQR(sub G)PIG	+ +	545.297	55.1002	23.2225	2	true	545.298	55.1606	29.2709	2	true
DYGVYLEDQGHALR	+ -	545.931	56.0758	73.3019	3	false					false
DDVLDKDIMLIRLNRPVR(sub S)	+ -	546.06	86.5014	40.6058	4	true					false
NDQD(sub E)GWYANLGPMR	+ -	546.244	74.0862	42.4351	3	false					false
DKTIVC(+57.02)GENNSC(+57.02)LK(-.98)	+ -	546.264	19.1496	56.1982	3	false					false
DKTIVC(+57.02)GENNSC(+57.02)LK	+ +	546.594	19.3435	81.8352	3	true	819.384	21.6154	82.3485	2	true
TLGMLMEGLK	+ +	546.793	80.9378	58.0603	2	true	546.793	81.3426	61.2835	2	true
HEEILGIC(+57.02)KADVGGLPDKQANRFELPLEK	+ -	546.957	102.365	24.8882	6	false					false
S(sub G)LNNQFASFIDKVR	+ +	546.959	89.8199	35.9812	3	true	546.958	91.3136	40.534	3	false
KPLRTDVVSPPVC(+57.02)GN	+ -	546.959	33.5355	19.3765	3	false					false
C(+57.02)SSKFC(sub W)EDDGIHGGK	+ -	547.234	51.2793	27.974	3	false					false
GC(+57.02)ALK(-1.03)EAFEHSVHR	+ +	547.261	35.9393	38.3685	3	false	547.261	37.6541	50.1215	3	false
MKYEQD(+31.97)C(+57.02)NYSDR	+ +	547.542	16.824	37.7238	3	false	820.809	18.2928	33.605	2	false
S(+120.03)VDPDYGMVDHGTK	+ +	547.572	23.9063	38.2184	3	true	547.572	25.7751	41.0986	3	false
YQYLDNGMVDHGTK	+ +	547.584	38.0623	80.9632	3	true	547.583	38.6177	82.1177	3	true
GC(+57.02)ALKEAFEHSVHR	+ +	547.604	36.1287	79.5198	3	true	410.955	38.1635	72.9373	4	false
FAGEYTAQAH	+ -	547.749	19.036	44.666	2	false					false
YNSNINTIR	+ +	547.783	23.0449	56.3176	2	true	547.783	24.4389	57.562	2	true
YNSNLNTIR	+ +	547.783	23.0449	56.3176	2	true	547.783	24.4389	57.562	2	true
YQYLDN(+.98)GMVDHGTK	+ +	547.913	40.1462	60.9319	3	true	821.362	39.2283	66.4134	2	true
C(+44.03)GSPRTC(+57.02)RDKC(+57.02)C(+57.02)DAATC(+57.02)K	+ -	548.23	16.4519	20.8104	4	false					false
ETDYEEFLEIARK(sub N)	+ -	548.27	83.4907	31.5328	3	true					false
YN(+.98)SNINTIR	+ -	548.275	25.9412	41.6646	2	false					false
YN(+.98)SNLNTIR	+ -	548.275	25.9412	41.3694	2	false					false
YNSDLNTIR	+ +	548.275	26.6484	38.3382	2	true	548.276	27.0785	43.9325	2	false
SC(+57.02)IMASVLSK	+ +	548.282	57.4694	65.2668	2	true	548.28	55.7219	61.5726	2	true
SAGQLYEESL	+ +	548.762	54.6736	26.9452	2	true	548.762	55.1724	38.4396	2	true
TITSFGEWR	+ +	548.776	64.4188	53.7995	2	true	548.776	65.0144	50.7794	2	true
TLTSFGEWR	+ +	548.776	64.4188	53.7995	2	true	548.776	65.0144	50.7794	2	true
VSNSEHITPL	+ +	548.786	33.1799	20.8562	2	true	548.785	33.8301	33.7483	2	false
N(+.98)C(+57.02)RDLC(+57.02)C(+57.02)DAATC(+57.02)K	+ +	548.88	17.9227	48.043	3	true	548.878	17.4302	49.7787	3	true
NILDHAVC(+57.02)R	+ +	549.279	44.9795	48.362	2	true	549.281	45.2392	48.7528	2	true
NLLDHAVC(+57.02)R	+ +	549.279	44.9795	48.362	2	true	549.281	45.2392	48.7528	2	true
KNDDALDKDLMLVR	+ +	549.291	59.9956	81.0538	3	true	823.433	61.1757	79.5056	2	true
IFLTCTKKFWEDDGIHGGK	+ +	549.53	72.4313	52.1867	4	true	439.824	73.3421	59.9414	5	false
TGQSPEC(+57.02)PTDDFH(sub Q)R	+ -	549.567	20.6456	42.8857	3	false					false
SFGEW(+31.99)RER	+ +	549.752	26.9894	36.9306	2	true	549.751	28.6822	38.4051	2	true
DNRPPC(+57.02)ILN	+ +	549.772	34.039	26.5002	2	true	549.771	34.2839	29.2882	2	false
QN(-17.03)GVTIPC(+57.02)AR	+ -	549.772	33.4207	44.4109	2	false					false
Q(-17.03)NGVTIPC(+57.02)AR	+ +	549.772	40.0995	64.1762	2	true	549.77	39.9412	69.4581	2	true
YVIVC(+57.02)TTSR	+ -	549.783	29.1132	35.9269	2	true					false
SNLTPAQQAYLDAKK	+ -	549.962	34.8834	50.2294	3	true					false
RFHC(+57.02)G(sub S)GTLINQEWVLTAANC(+57.02)DRK	+ +	550.073	70.3516	70.8295	5	true	550.072	71.8378	63.9756	5	true
Q(-17.03)N(+.98)GVTIPC(+57.02)AR	+ +	550.265	43.8116	43.8083	2	true	550.263	44.0004	62.5666	2	true
SAHIAPLR(sub S)LPSR(sub G)PPSVGSVCR	+ -	550.809	60.929	33.9722	4	true					false
SAHIAPLR(sub S)LPSR(sub S)PPSVGSVCR	+ -	550.809	60.929	49.4193	4	true					false
SEC(+57.02)DIAESC(+57.02)TGQSPEC(+57.02)PTD(+61.91)DFQR	+ -	550.997	40.7095	29.208	5	true					false
KYDTYSTKEYLIK	+ -	551.291	40.3149	65.0465	3	false					false
KYDTYSTKEYLLK	+ -	551.291	40.3149	65.0465	3	false					false
FIRIDTAC(+57.02)VCVISR	+ -	551.625	76.9564	58.3946	3	true					false
FIRIDTACVC(+57.02)VISR	+ +	551.626	80.4395	64.1128	3	true	551.625	80.4992	71.3675	3	true
DKTIVC(+57.02)GEN(+15.99)NSC(+57.02)LK	+ +	551.924	17.8018	54.784	3	true	551.923	19.3019	61.2191	3	true
C(+57.02)C(+57.02)FVHDC(+57.02)C(+57.02)YGKLSNC(+57.02)KP	+ -	551.976	36.4902	34.4924	4	false					false
DKTLVC(+57.02)GED(+15.99)NSC(+57.02)LK	+ +	552.251	20.5122	46.2568	3	true	552.249	21.6437	23.3679	3	false
DKTLVC(+57.02)GEDN(+15.99)SC(+57.02)LK	+ -	552.252	20.1212	41.2931	3	false					false
DKTIVC(+57.02)GEM(sub K)NSC(+57.02)LK	+ -	552.257	19.5713	37.8621	3	true					false
VLNEDEQTR	+ -	552.27	11.2709	42.4366	2	false					false
TLC(+57.02)AGVLQGGK	+ -	552.297	32.0369	53.7864	2	true					false
K(+42.01)(+31.99)NVITHKDIMLIR	+ -	552.317	57.9975	23.6411	3	true					false
IEVMQFTEHTDC(+57.02)EC(+57.02)RPR(sub Q)	+ -	552.746	48.4595	34.3277	4	true					false
DRYSYSWK	+ +	552.758	28.4107	52.271	2	true	552.758	30.937	55.2753	2	false
YSYSWKDR(sub K)	+ -	552.76	25.3808	30.7199	2	false					false
YNYLKPFC(+57.02)	+ -	552.763	67.8173	38.3879	2	true					false
GDK(+44.03)DIMLIR	+ -	552.81	70.4742	28.0318	2	false					false
YSGDQ(sub P)DFGMVDHGTK	+ -	552.904	17.7778	28.8646	3	true					false
YQYLDNGM(+15.99)VDHGTK	+ +	552.916	31.0085	70.5405	3	true	552.916	31.4328	68.0214	3	true
FSPRH(sub Y)IELVVVADHGMFKK	+ +	553.305	64.9975	51.5771	4	false	442.844	66.328	57.7121	5	true
HNPQC(+57.02)IIN(-17.03)Q	+ -	553.754	34.5465	32.0272	2	false					false
HNPQC(+57.02)ILN(-17.03)Q	+ -	553.754	34.5465	21.4008	2	false					false
DLYAWIGLR	+ +	553.804	109.086	45.6287	2	true	553.803	110.13	38.9893	2	false
LIHQLPKEE	+ -	553.815	20.9968	32.2791	2	false					false
EN(-17.03)LDTYNKK	+ -	554.269	19.6983	52.85	2	true					false
SFGEWRERDIIPR	+ +	554.29	63.2174	69.2604	3	true	554.289	64.9309	72.6707	3	true
SFGEWRERDLLPR	+ +	554.29	63.2174	69.2604	3	true	554.289	64.9309	72.6707	3	true
FHPHDQRYIELVIVADHRMYTK	+ -	554.488	69.3585	74.3186	5	true					false
R(sub T)SYGVYGC(+57.02)NC(+57.02)GVGGR	+ -	554.582	22.7163	42.3492	3	false					false
TNNEWEKDIMLIR	+ +	554.616	84.4634	68.3251	3	true	831.418	86.0826	71.6888	2	true
KNDDALDKDLM(+15.99)LVR	+ +	554.623	53.9659	71.7868	3	true	554.622	55.1163	66.2847	3	true
YSY(+31.99)SWKDK	+ -	554.751	23.7873	36.7087	2	false					false
C(+57.02)(+43.01)SPKSDIYSYSWK	+ -	555.253	31.1628	21.4485	3	false					false
TLNSFGEWR	+ -	555.273	57.899	38.6038	2	true					false
NEKEGWYANLGPMR	+ +	555.602	60.3983	74.0098	3	true	832.895	61.4438	78.0736	2	true
FDEIVGGMDK	+ +	555.761	44.1376	60.1719	2	true	555.76	44.6828	57.9148	2	false
RE(+14.02)T(+79.97)DLLNR	+ +	555.768	29.2445	19.949	2	true	555.767	30.3868	32.0125	2	false
NILN(sub D)HALC(+57.02)R	+ -	555.795	49.3087	26.6417	2	true					false
DKTIVC(+57.02)GENNSC(+57.02)LR(sub K)	+ -	555.928	18.5261	25.2283	3	false					false
NSK(+42.01)EGWYAN(+.98)LGPMR	+ -	555.929	59.9581	38.8156	3	false					false
DR(sub K)TIVC(+57.02)GENNSC(+57.02)LK	+ -	555.929	20.9709	41.7954	3	false					false
SHDH(+57.02)AQLLTATIFNGNVIGR	+ -	556.04	90.7724	19.9108	4	false					false
AF(sub Y)TGGMC(+57.02)DPR	+ +	556.237	26.6785	44.2617	2	true	556.236	28.0842	48.5565	2	true
SC(+57.02)IM(+15.99)ASVLSK	+ -	556.278	60.1033	59.4922	2	true					false
IC(+57.02)LRENLDTYNKK	+ -	556.292	30.7458	46.0332	3	false					false
T(+28.03)EVMQFTEHTDC(+57.02)EC(+57.02)RPR	+ +	556.745	38.9443	43.0313	4	true	556.744	40.2482	45.7839	4	false
TE(+28.03)VMQFTEHTDC(+57.02)EC(+57.02)RPR	+ -	556.746	39.1233	49.7897	4	true					false
TITSFGEW(+15.99)R	+ -	556.771	64.1315	40.8377	2	true					false
TLTSFGEW(+15.99)R	+ -	556.771	64.1315	41.0482	2	true					false
DKTIVC(+57.02)GENNSC(+57.02)LK(+31.99)	+ +	557.254	19.6548	25.0252	3	false	557.255	18.327	32.0576	3	false
DKTIVC(+57.02)GE(+21.97)NNPC(+57.02)LK	+ -	557.254	16.8163	22.3956	3	false					false
DKTLVC(+57.02)GEDNSC(+57.02)LK(+31.99)	+ -	557.584	20.4943	30.3574	3	false					false
EKFFCVSSE(+14.02)NYTFWDKDIMLIR	+ -	557.872	71.5425	22.5722	5	true					false
ELC(+57.02)ECDKAVAIC(+57.02)LRENLN(+.98)TYNKK	+ -	557.873	71.7593	31.3801	5	false					false
ELC(+57.02)EC(+57.02)DKAVAICLRENLN(+.98)TYNKK	+ +	557.873	71.3284	25.8311	5	false	929.117	72.3094	59.5718	3	false
KKDDEVDKD(-18.01)IMLIK	+ +	557.97	49.036	19.0488	3	false	557.97	50.5344	33.5617	3	true
K(+42.01)(+42.01)D(+14.02)DVLDKDIMLIR	+ -	557.971	48.4252	23.3572	3	true					false
EEIQAIC(+57.02)RP	+ -	558.28	30.8791	44.4153	2	true					false
QNGVTIPC(+57.02)AR	+ +	558.286	28.139	60.0534	2	true	558.284	29.8937	65.1764	2	true
KNVIT(+114.04)DKDIMLIR	+ +	558.319	47.7948	40.6141	3	true	558.318	49.6311	51.0258	3	true
EEIQAICRPSMIQR	+ +	558.621	55.6251	46.1998	3	true	837.427	56.5167	57.8504	2	true
YVELVIVADHGMVTK	+ -	558.635	76.2808	59.5366	3	true					false
QN(+.98)GVTIPC(+57.02)AR	+ +	558.777	29.7287	55.1448	2	true	558.775	31.1046	61.5639	2	true
N(sub W)NKDIMLIR	+ -	558.814	59.4469	23.6806	2	false					false
TFSNIISTLNPLAKR	+ +	558.99	100.797	66.8343	3	true	558.99	101.743	80.2385	3	true
VAATC(+57.02)FRDNKDTYD	+ -	559.25	22.6343	37.2215	3	true					false
TLC(+57.02)AGILEGGK	+ +	559.797	46.819	54.3495	2	true	559.797	46.8286	56.8849	2	false
NQSSDFFFK	+ -	560.259	91.2108	20.4275	2	false					false
D(+41.03)KTIVC(+57.02)GENNSC(+57.02)LK	+ +	560.267	20.324	54.9164	3	true	560.267	24.1331	61.2801	3	true
TIVC(+57.02)GENNSC(+57.02)LKER(sub L)	+ -	560.6	19.0226	37.828	3	false					false
ELC(+57.02)EC(+57.02)DKAVAICLR	+ -	560.603	59.1689	54.8135	3	true					false
KYRYNYLKPFC(+57.02)K	+ -	560.629	39.2718	59.1858	3	true					false
EIQNEIVDLHNSLR	+ -	560.629	64.384	55.0773	3	true					false
DRYSYSW(+15.99)K	+ -	560.755	28.6805	31.4291	2	false					false
YT(+79.96)FWDKDIMLIR	+ -	560.932	54.3077	24.9762	3	false					false
NEKEGWYANLGPM(+15.99)R	+ -	560.932	52.2065	68.7716	3	true					false
YT(+79.97)FWDKDIMLIR	+ -	560.933	53.6379	30.174	3	false					false
YVEFVVVLDHGL(sub M)YK	+ -	560.971	98.8974	49.6888	3	true					false
YIKLVIF(sub V)ADNVMVR	+ -	560.989	101.692	41.75	3	false					false
NPFYTPSPAK	+ +	561.285	36.9685	63.8554	2	true	561.285	37.7411	69.0819	2	true
KIFPSNE(+43.99)DEHKEMVLPGTK	+ -	561.531	72.3179	29.8271	4	false					false
TYTKWDKDIMLIR	+ +	561.636	69.6512	69.8557	3	true	561.636	70.4134	81.8395	3	true
VSD(-18.01)YTEWIK	+ -	561.777	61.2294	55.3183	2	false					false
Y(sub D)KTIVC(+57.02)GENNSC(+57.02)LK	+ -	562.602	26.2015	43.817	3	false					false
HNPQC(+57.02)ILNE	+ -	562.761	26.6836	32.2597	2	false					false
ENLDTYNKK	+ +	562.784	11.2106	45.4024	2	false	562.783	11.68	50.09	2	false
K(+26.02)EVMQFTEHTDC(+57.02)EC(+57.02)RPR	+ -	563.003	54.7025	48.8124	4	false					false
KKNVITDKDIMLIR	+ +	563.003	46.2103	76.3098	3	true	563.003	47.8529	81.6523	3	true
KD(+57.02)D(+57.02)VLDKDIMLIR	+ -	563.307	70.3093	46.5404	3	true					false
KNDDV(sub E)LDKDIMLIR	+ -	563.307	70.1124	51.5086	3	false					false
QQIKNNKDDPFWR	+ +	563.622	30.8149	53.3603	3	true	422.968	32.5153	49.9353	4	false
K(+57.02)(+57.02)NVITDKDIM(+15.99)LIR	+ +	563.65	43.494	28.1664	3	true	563.65	44.8464	39.9808	3	true
DVSKYPN(+.98)LIEELLR	+ +	563.974	121.403	27.8268	3	false	563.974	122.71	42.545	3	false
KDDEVDKDIMLK(sub I)KL	+ +	563.975	41.5942	30.915	3	true	423.233	41.7811	48.2231	4	false
KKDDEVDKDIMLIK	+ +	563.977	43.6903	70.4976	3	true	845.458	43.8503	84.8552	2	true
AYTGGMC(+57.02)DPR	+ +	564.234	17.9852	60.462	2	true	564.233	19.3006	55.7752	2	true
WSLDKYAMGG	+ +	564.262	65.5999	22.7991	2	true	564.263	66.6754	51.0805	2	true
MILQETGKNPVTS(-18.01)YGA	+ -	564.287	45.0557	21.0109	3	false					false
IDNRPPC(+57.02)ILNIPLR	+ +	564.319	81.9392	55.7624	3	true	564.319	81.8873	62.9454	3	false
TITSFGEW(+31.99)R	+ -	564.77	64.405	44.0905	2	true					false
TLTSFGEW(+31.99)R	+ -	564.77	64.405	44.2916	2	true					false
SFGEW(+31.99)RERDIIPR	+ -	564.951	62.7019	24.2571	3	false					false
SFGEW(+31.99)RERDLLPR	+ -	564.951	62.7019	35.2823	3	false					false
VKDFIQKQDEWTR	+ -	564.961	37.7676	66.5415	3	true					false
SAHIAPLR(sub S)LPR(sub S)SPPSVGSVC(+57.02)R	+ -	565.065	57.0631	28.8512	4	true					false
LE(+105.90)SFGEWR	+ -	565.196	35.2018	29.7476	2	true					false
MILQETGKNP	+ +	565.797	28.7819	19.2729	2	false	565.796	30.2239	38.4529	2	false
C(+57.02)LLN(-17.03)RPLRTDIVSR	+ -	565.983	74.1982	48.3735	3	true					false
EM(+15.99)FFC(+57.02)LSNKSYTPWDKDIM(+15.99)LIR	+ -	566.072	64.7391	19.9079	5	false					false
C(+57.02)C(+57.02)FVHDC(+57.02)C(+57.02)YGKVTGC(+57.02)NPK	+ +	566.231	28.2204	88.7296	4	true	754.638	29.6444	90.2234	3	false
DKTIVC(+57.02)GE(+614.16)NNPC(+57.02)LK	+ -	566.239	19.6071	29.5529	4	true					false
VVADHGMFKK	+ -	566.303	58.1905	61.2809	2	false					false
QVTVLEASER	+ +	566.304	29.1657	39.9283	2	true	566.302	30.4018	30.4856	2	false
ETLVSILEEHPDEVS(+14.02)HIFR	+ +	566.795	108.223	57.9972	4	false	566.795	109.365	39.8131	4	false
FWEDDGIHGGKSTTDLPSRF	+ -	567.02	67.7021	42.4116	4	false					false
DK(+62.02)TLVC(+57.02)GEDNSC(+57.02)LK	+ -	567.592	31.6899	22.5382	3	false					false
DKTLVC(+57.02)GEDNSC(+57.02)LK(+62.02)	+ -	567.592	28.272	37.222	3	true					false
KDDVLDKDIMLIKR(sub L)	+ +	567.991	56.7817	53.4308	3	true	426.244	52.418	33.8098	4	false
NVIIEQKVKDFIQK	+ -	568.001	63.8551	66.6187	3	true					false
C(+57.02)LGTM(+15.99)NC(+57.02)TQWNQDIMLIR	+ -	568.261	60.4404	25.943	4	false					false
LDDAVC(+57.02)RAAY(+162.05)PELPAEYR	+ -	568.521	56.1285	33.126	4	false					false
KKDDE(+14.02)VDKDIMLIK	+ +	568.647	52.3532	58.5991	3	true	852.465	53.1556	70.5737	2	true
DRYSYSW(+31.99)K	+ -	568.753	28.5153	45.1913	2	true					false
TLC(+57.02)AGIM(sub L)EGGK	+ +	568.776	36.154	36.9211	2	true	568.776	37.7287	41.0154	2	true
VMGWGTISAS(sub T)K	+ -	568.792	54.6966	48.4529	2	false					false
AKSYGVYGC(+57.02)NC(+57.02)GVGGR	+ +	568.922	22.1067	34.8643	3	false	568.923	24.1371	82.2381	3	false
NIQR(sub S)SDLYAWIGLR	+ -	568.978	96.0638	57.7378	3	false					false
HIELVVVADHRMG(sub F)TK	+ -	568.98	57.9232	35.5619	3	false					false
NKELFSEDYSETHYSPDGR	+ +	569.253	45.0364	47.4198	4	false	758.667	46.2416	77.6569	3	true
EGWYANLGPM	+ -	569.256	91.4871	20.7322	2	false					false
HDDIFAYEK	+ +	569.264	35.3837	72.6315	2	true	569.263	35.8723	64.5139	2	false
YPELPAEYR	+ +	569.283	51.0995	42.0918	2	true	569.281	51.6692	49.9022	2	true
SNLTPEQQAYLDAKK	+ +	569.298	33.6301	59.0395	3	true	569.297	35.132	68.4028	3	true
KKDDEVDKDIM(+15.99)LIK	+ +	569.307	39.9504	76.1421	3	true	569.305	39.6613	82.3056	3	true
SVDFDSESPR	+ +	569.754	24.2934	59.3517	2	true	569.754	25.7586	59.3815	2	true
KIPC(+57.02)APED(-18.01)VK	+ -	569.8	42.8017	19.2782	2	false					false
IESLKHDDIFAYEK	+ +	569.96	50.6549	51.3536	3	true	569.958	50.3891	40.2945	3	false
YE(sub K)DDLDEIK	+ -	570.259	37.9343	34.7387	2	false					false
HD(+14.02)C(+57.02)C(+57.02)YGKVTGC(+57.02)NPK	+ -	570.581	16.8848	25.1799	3	false					false
VSDYTEWIK	+ +	570.783	61.0244	58.1932	2	true	570.783	61.9152	57.7418	2	true
TYKLLLPSFLAGGGDGYHMLK	+ -	571.057	109.059	67.9809	4	false					false
ITVKPDVDYTLNSFAEWRK	+ +	571.301	88.5808	55.5027	4	false	571.301	89.5615	66.9543	4	true
C(+57.02)LLNRPLRTDIVSR	+ +	571.658	46.4652	49.6469	3	true	571.658	48.1824	46.8548	3	false
NPFVC(+57.02)KSPPP	+ -	571.786	29.7588	59.2165	2	true					false
VRIANMMADSGKTWAETFEK	+ +	572.032	82.3339	61.424	4	false	572.032	83.8305	57.8162	4	true
AYTGGM(+15.99)C(+57.02)DPR	+ +	572.232	14.4356	61.1225	2	true	572.231	15.7184	62.5162	2	true
SAHIT(sub A)PLR(sub S)LPR(sub S)SPPSVGSVC(+57.02)R	+ -	572.567	56.2861	20.1544	4	false					false
VTEMLKWLDLPKDK	+ +	572.652	86.0251	68.806	3	true	572.651	87.2173	60.6739	3	true
YTHNLIDIR	+ +	572.809	44.4278	63.9054	2	true	572.809	44.7248	59.2737	2	false
ISHDNAQLLN(sub T)AIVFDGHV(sub T)IGR	+ -	573.059	97.5166	34.7255	4	false					false
EEIQAICRPS	+ -	573.283	36.7739	26.6492	2	true					false
EKFFC(+57.02)LSSK	+ +	573.288	44.0059	50.9536	2	true	573.287	44.464	55.5757	2	true
ISHDNAQLLTAIVFDGHL(sub T)IGR	+ -	573.312	96.4741	34.3437	4	false					false
KKDDVLDKDIM(+15.99)LIR	+ +	573.323	53.1575	72.6755	3	true	573.322	54.3026	70.8846	3	true
ISHDNAQLLN(sub T)AIVFDGHTIGR	+ -	573.553	96.2684	28.4777	4	true					false
Q(-17.03)FTEHTDC(+57.02)EC(+57.02)RPR	+ +	573.572	20.4455	67.1103	3	true	573.571	22.7438	75.9228	3	false
AT(sub I)C(+57.02)FRDNKDTYDSK	+ -	574.257	17.5955	48.6607	3	true					false
ENDRIFPC(+57.02)AKEDVK	+ +	574.282	28.3678	72.687	3	true	574.281	30.0438	85.1845	3	true
YLIDNRPPC(+57.02)	+ -	574.283	37.6343	43.1211	2	true					false
TYRNEKEGWYANLGPMRLP	+ -	574.54	85.4066	24.2717	4	true					false
VMGWGTISAT(-2.02)K	+ +	574.792	57.7113	28.1781	2	true	574.79	58.1273	34.4218	2	true
AVAIC(+57.02)LREN(+.98)LGTYNK	+ -	574.966	58.9912	31.8648	3	false					false
H(sub Y)IELVVVADHGMFKK	+ +	574.984	58.6639	70.6307	3	true	861.973	59.1366	75.7153	2	true
Q(-17.03)PLPETLQLK	+ +	575.33	80.6804	51.7141	2	true	575.329	80.5425	51.0281	2	false
SSGNPILLNKN(+.98)ISEDQDVKAEVN(+.98)KMK	+ +	575.497	66.3784	63.9724	5	false	958.486	67.568	89.2536	3	true
Q(-17.03)SVGIVQDHGK	+ +	575.796	24.6099	68.6892	2	false	575.796	25.5001	71.6378	2	true
FIRIDTS(sub A)C(+57.02)VC(+57.02)VISR	+ -	575.963	71.4757	35.5848	3	false					false
TLC(+57.02)AGIM(+15.99)(sub L)EGGK	+ +	576.773	29.9836	44.0054	2	true	576.772	28.0929	53.0903	2	true
QICEC(+57.02)DRVAATC(+57.02)FR	+ -	576.925	40.2476	61.7677	3	true					false
QIC(+57.02)ECDRVAATC(+57.02)FR	+ -	576.925	42.2499	51.6245	3	true					false
QIC(+57.02)EC(+57.02)DRVAATCFR	+ +	576.926	43.8224	53.7076	3	true	576.925	44.2413	56.7005	3	false
IIGGN(+203.08)EC(+57.02)NINEHR	+ -	576.935	16.1254	23.9388	3	false					false
YPGSPGSYAVR	+ +	577.285	28.8046	57.2081	2	true	577.285	30.2265	50.978	2	false
EEIQAIC(+57.02)RPSMIQR(-.98)	+ -	577.3	43.5656	40.9771	3	false					false
INILDHAVCR	+ -	577.311	48.3713	43.3571	2	true					false
INLLDHAVCR	+ -	577.311	48.3713	32.3502	2	true					false
ISHDNAQLLTT(sub A)IVFDGHV(sub T)IGR	+ +	577.312	100.936	39.2031	4	true	577.312	102.473	44.4475	4	true
EEIQAIC(+57.02)RPSMIQR	+ +	577.629	45.2017	61.1195	3	true	577.627	46.1598	66.7051	3	true
VSDYTEW(+13.98)IK	+ +	577.77	61.3413	25.6442	2	false	577.771	62.5762	31.8086	2	true
VSDYD(sub T)EWIK	+ +	577.771	60.9403	28.4566	2	true	577.771	62.3812	40.7137	2	false
EEIQ(+.98)AIC(+57.02)RPSMIQR	+ -	577.956	48.174	51.4199	3	false					false
EEIQAIC(+57.02)RPSMIQ(+.98)R	+ -	577.958	51.0763	27.0435	3	false					false
IVINDLSLIHQLPKE	+ -	578.005	89.265	29.0007	3	false					false
KHDHAQLLTGMIFNETIEGR	+ +	578.297	80.5726	72.7368	4	false	578.297	82.9993	50.7718	4	false
VTVTYQTSEK	+ +	578.297	17.9496	32.8248	2	false	578.298	19.1934	40.6356	2	false
SVYE(+37.96)LGKMILQETGK	+ -	578.624	84.2543	25.1325	3	false					false
YIELVIVADNVMVKK	+ -	578.668	102.09	64.5871	3	false					false
DLC(+57.02)C(+57.02)DAATCK	+ -	578.725	17.5549	53.3257	2	false					false
VKTYRNEKEGWYANLGPMR	+ +	578.796	46.4098	60.1468	4	false	771.391	51.3427	76.3308	3	true
QFIELSYEK	+ -	578.798	60.2069	41.0009	2	false					false
KIPC(+57.02)APEDVK	+ -	578.806	20.6418	53.1897	2	true					false
DTPFEC(+57.02)PSDWSTHR	+ +	578.911	55.7333	51.6547	3	false	578.91	56.6996	71.8613	3	true
QGTPVSQDAVR	+ -	579.299	39.7125	19.2446	2	false					false
SVD(+17.03)VTASLANLEVWSK	+ +	579.313	105.034	52.7177	3	true	579.313	106.579	56.5874	3	false
ELCE(+57.02)C(+57.02)DKAVAIC(+57.02)LR	+ -	579.609	62.3029	27.281	3	false					false
E(sub Q)LC(+57.02)EC(+57.02)DKAVAIC(+57.02)LR	+ -	579.612	50.5495	21.7474	3	false					false
DVINNYVWVWWDK	+ -	579.62	120.955	23.0501	3	false					false
TDIVSPPVC(+57.02)GN	+ -	579.777	42.032	48.8175	2	true					false
TDLVSPPVC(+57.02)GN	+ -	579.777	42.032	48.8175	2	true					false
SVT(sub N)VDASLANLEVWSKKDLIK	+ -	579.826	106.35	52.3484	4	true					false
RVVIVGAGMSGL	+ +	579.837	68.8105	44.3704	2	false	579.837	69.6256	47.1531	2	false
ELC(+57.02)ECDKE(sub A)VAIC(+57.02)LR	+ -	579.938	56.0935	19.7636	3	false					false
TPT(+164.06)DEDIGMVLPGTK	+ -	579.951	43.5587	21.034	3	false					false
DIHYATVYWLEAEK	+ +	579.955	88.0421	74.3181	3	true	579.954	89.364	73.6284	3	false
DLHYATVYWLEAEK	+ +	579.955	88.0421	74.3181	3	true	579.954	89.364	73.6284	3	false
YIELVVVADHGM(+15.99)FTK	+ -	579.968	85.988	44.697	3	true					false
AIC(+57.02)LRENLDTYNKK	+ +	579.97	47.8234	65.5649	3	true	579.968	48.6166	46.8298	3	false
KFHPHDQRYIELVIVADHRMYTK	+ -	580.107	63.6857	32.5081	5	false					false
AYTGGM(+31.99)C(+57.02)DPR	+ -	580.229	11.4997	42.9458	2	true					false
H(sub Y)IELVVVADHGM(+15.99)FKK	+ +	580.315	58.4168	31.5346	3	true	435.488	51.6945	34.7477	4	true
ADDRNPLEEC(sub R)	+ +	581.246	33.94	28.2803	2	true	581.245	33.9752	39.3676	2	true
SVNPTASNMLK	+ -	581.302	30.9316	62.9957	2	true					false
IYFAGEYTAQ	+ -	581.774	60.0695	19.9151	2	false					false
SVNPTASN(+.98)MLK	+ -	581.792	32.2993	56.1714	2	true					false
VAATC(+57.02)FRD(-18.01)NK	+ -	582.285	33.0932	40.5815	2	true					false
QFQHFSEALTAPVDR	+ +	582.625	57.8168	49.9795	3	true	873.434	58.611	73.3155	2	true
EEIQAIC(+57.02)RPSM(+15.99)IQR	+ +	582.958	45.2665	50.4986	3	true	582.958	39.3493	58.1941	3	true
AYTGGM(+15.99)C(+57.02)D(+21.98)PR	+ -	583.221	12.5484	31.7181	2	true					false
VINDLSLIHQLPKEE	+ +	583.325	74.629	46.453	3	false	583.325	74.7887	33.6482	3	false
IKFEPPLPPK	+ +	583.353	55.0264	58.9008	2	true	583.352	56.2962	66.9267	2	true
SYGVYGC(+57.02)NC(+57.02)GVGGRD(sub G)K	+ -	583.587	22.8745	30.6697	3	false					false
AK(+43.99)SYGVYGC(+57.02)NC(+57.02)GVGGR	+ -	583.587	25.1497	45.1298	3	true					false
TGVVQDHSP(sub T)IN	+ -	583.795	23.91	25.8197	2	false					false
INILA(sub D)HAVC(+57.02)R	+ -	583.827	53.4423	23.5703	2	true					false
QPLPETLQLK	+ -	583.842	58.0649	55.4187	2	true					false
KL(sub T)EVMQFTEHTDC(+57.02)EC(+57.02)RPR	+ -	584.77	42.637	51.0935	4	true					false
VSDYTEWIR	+ +	584.785	63.031	54.3126	2	true	584.784	64.1008	59.2382	2	true
NLQVAVTMAHELGHNLGMHHDGNQC(+57.02)H	+ +	584.869	76.1528	39.6574	5	true	584.869	76.6851	43.969	5	true
WVHEMVNSMN(-17.03)GFYR	+ +	584.926	75.1904	62.2077	3	true	876.883	75.34	70.039	2	true
ELC(+57.02)EC(+57.02)D(+15.99)KAVAIC(+57.02)LR	+ +	584.941	50.5749	48.4376	3	true	584.941	49.5674	42.9908	3	false
SFELTILHTNDVHAR	+ +	584.972	64.8953	75.1952	3	true	876.956	66.1284	80.6052	2	true
WVHEMVNSM(+31.99)NGVYR	+ -	585.263	70.4858	46.8534	3	false					false
K(sub E)MC(+57.02)EC(+57.02)DKAVAIC(+57.02)LR	+ -	585.28	49.9244	41.6132	3	false					false
E(+17.03)LC(+57.02)EC(+57.02)DKAVAIC(+57.02)LR	+ -	585.282	49.5982	34.9926	3	false					false
SFELTILHTN(+.98)DVHAR	+ +	585.301	70.1463	68.1092	3	true	585.299	70.6447	63.3885	3	false
YVIVC(+57.02)TTSRA	+ +	585.304	31.1339	21.3008	2	false	585.302	32.4651	24.4968	2	false
KKDDVLDKD(-18.01)I	+ -	585.82	59.1334	28.3544	2	false					false
REVNKDPGVLEYPVKPSEVGK	+ +	585.82	52.8216	54.1152	4	false	585.821	55.4115	56.76	4	true
DC(+57.02)PSDWSSYEGHC(+57.02)YRF(sub V)FK	+ -	585.992	71.0309	41.9343	4	false					false
M(+15.99)AHELGYNLGIDHDR	+ -	586.274	41.1711	81.5709	3	true					false
LGMMVDLSHTSHETAK	+ +	586.283	45.4272	41.0613	3	false	878.921	45.9704	88.8109	2	true
LRPGAQC(+57.02)AEGL	+ -	586.298	28.1073	43.4373	2	true					false
DKTLVC(+57.02)GEDNSC(+57.02)LK(+119.04)	+ -	586.599	22.066	23.6259	3	true					false
D(+119.04)KTLVC(+57.02)GEDNSC(+57.02)LK	+ -	586.6	25.31	19.7956	3	false					false
DKTIVC(+57.02)GENNS(+120.03)C(+57.02)LK	+ -	586.601	25.5172	27.5602	3	true					false
VSDYTEW(+31.99)IK	+ +	586.777	60.9441	27.8131	2	false	586.776	62.4775	53.8965	2	true
VSDY(+31.99)TEWIK	+ -	586.777	61.3751	29.1352	2	false					false
ELC(+57.02)EC(+57.02)DKAVAT(sub I)C(+57.02)FR	+ -	586.925	38.8124	36.1278	3	false					false
HWNSYC(+57.02)TTTNTFVK	+ +	586.935	44.3843	73.5796	3	true	879.897	44.951	89.445	2	true
Q(-17.03)SNLTPAQQAYLDAKK	+ +	586.972	47.1366	63.7921	3	true	879.952	48.051	65.9948	2	true
HWNSYC(+57.02)TTTDTFVK	+ +	587.265	43.4677	81.0416	3	true	587.263	44.1783	80.3636	3	true
Y(+87.03)PDVPHC(+57.02)AK	+ -	587.271	26.5498	26.662	2	true					false
AVC(+57.02)E(+14.02)C(+57.02)DR(+31.99)VAATC(+57.02)FR	+ -	587.589	41.6127	31.2287	3	false					false
HWNSYC(+57.02)TTAQTF(+17.99)VK	+ -	587.603	44.3905	29.5239	3	false					false
EGWYAN(+.98)LGPMRIPEK	+ +	587.959	82.8768	52.9404	3	true	587.96	84.151	53.1672	3	false
EGWYAN(+.98)LGPMRLPEK	+ +	587.959	82.8768	53.0546	3	true	587.96	84.151	53.2243	3	false
AY(+31.99)TGGM(+15.99)C(+57.02)DPR	+ -	588.226	12.5446	36.4172	2	true					false
YNYLKPFCK	+ +	588.3	55.9674	48.8329	2	true	588.3	57.6251	54.9987	2	false
AAYPELPATSR	+ -	588.307	40.5495	53.3586	2	true					false
SLDRP(sub Q)LSFLK	+ +	588.344	65.4758	43.7539	2	false	588.344	67.1097	43.3354	2	false
ISHDHAQLLT(-18.01)TIVFDNYVIGI	+ -	588.565	91.9664	30.4092	4	true					false
IHLGKHAGSVANYDEVVRYPK	+ +	589.066	42.2194	57.2431	4	false	785.083	43.1083	94.231	3	true
YPWWPA(sub V)TTR	+ +	589.293	79.5211	28.5837	2	true	589.293	79.5583	33.9658	2	true
YPWWP(sub S)ATTR	+ -	589.293	79.7107	24.3691	2	false					false
SVNPTASNM(+15.99)LK	+ +	589.298	31.1223	57.6786	2	true	589.297	23.2068	55.5512	2	true
QIC(+57.02)EC(+57.02)D(-18.01)RVAATC(+57.02)FR	+ +	589.93	35.7587	64.0199	3	true	589.928	39.982	52.5624	3	false
YPPVEDHC(+57.02)Y	+ +	590.242	28.3796	25.2918	2	true	590.241	30.2252	28.7093	2	false
WVHEMVNSMN(+203.08)GVY	+ +	590.258	62.6043	43.5659	3	true	590.26	74.1152	29.416	3	true
Q(-17.03)IC(+57.02)EC(+57.02)DRVAATC(+57.02)FR	+ +	590.258	53.9423	73.6136	3	true	590.257	55.2718	77.8408	3	true
E(+14.02)MC(+57.02)EC(+57.02)DKAVAIC(+57.02)LR	+ -	590.269	50.4487	36.3996	3	false					false
IDTACVCVISR	+ +	590.297	57.5572	51.5031	2	false	590.297	58.1706	63.4207	2	false
WVHEMVNSMNGFYR	+ +	590.601	70.2122	89.7362	3	true	590.601	71.1746	88.2949	3	true
IMGWGTISTSK	+ -	590.805	61.0268	43.1936	2	false					false
IMGWGTISSTK	+ +	590.806	60.8361	57.7047	2	false	590.804	61.9562	62.0837	2	true
Q(-17.03)LVVTPEQQR	+ +	590.82	46.6554	53.3248	2	true	590.82	46.6902	54.7497	2	true
A(+42.01)VC(+57.02)E(+14.02)C(+57.02)DRVAATC(+57.02)FR	+ -	590.926	36.156	22.3232	3	false					false
WVHEMVN(+.98)SMNGFYR	+ +	590.929	66.4789	75.0432	3	true	590.929	67.4692	76.9945	3	true
WVHEMVNSMN(+.98)GFYR	+ +	590.93	69.6949	76.1689	3	true	885.887	66.4736	86.3941	2	true
KE(+57.02)NGEKIPC(+57.02)APEDVK	+ -	590.96	28.2708	39.2851	3	false					false
KENGE(+57.02)KIPC(+57.02)APEDVK	+ -	590.961	28.0812	47.5284	3	false					false
GGTHGYDNEFKSMQAIFLAHGPGFNEK	+ +	591.281	94.9933	92.3378	5	true	738.847	96.1328	73.2668	4	false
VSDYTEW(+13.98)IR	+ +	591.775	63.4163	28.0599	2	false	591.776	64.204	30.0997	2	false
KKNDDALDKDLMLVR	+ +	591.989	48.4645	64.3909	3	true	887.476	50.5191	77.9971	2	true
HWNC(sub S)YC(+57.02)TTTNTFVK	+ -	592.263	44.2502	42.3307	3	false					false
Q(-17.03)SNLTPEQQR	+ +	592.288	18.3389	50.2708	2	true	592.287	20.0671	54.6448	2	true
ISSTKETYPDVPHCAK	+ +	592.625	25.9756	49.1574	3	true	592.625	27.195	69.1442	3	true
ENAWYFIKN	+ +	592.791	73.1565	24.0685	2	true	592.79	73.8061	35.5107	2	false
K(+42.02)VPC(+57.02)APQ(+.98)DVK	+ -	592.809	20.8044	40.3409	2	false					false
VM(sub K)NYGLYGC(+57.02)NC(+57.02)GVGGR	+ -	592.923	27.0405	35.6616	3	false					false
EGWYAN(+15.99)LGPMRIPEK	+ -	592.962	78.4196	20.3084	3	false					false
EGWYAN(+15.99)LGPMRLPEK	+ -	592.962	78.4196	20.5085	3	false					false
EGWYANLGPM(+15.99)RIPEK	+ +	592.963	63.9587	66.4306	3	true	592.962	75.865	40.9116	3	true
EGWYANLGPM(+15.99)RLPEK	+ +	592.963	63.9587	66.4306	3	true	592.962	75.865	40.9116	3	true
QLC(+57.02)EC(+57.02)DK(+42.01)AVAIC(+57.02)LR	+ -	593.285	53.0885	38.045	3	false					false
ELC(+57.02)EC(+57.02)DK(+41.03)AVAIC(+57.02)LR	+ -	593.285	52.9041	48.3534	3	false					false
SIIAGNTAAACPP	+ +	593.299	49.4264	42.6844	2	true	593.301	50.0938	35.9491	2	false
FC(+57.02)LSSNNDTEW(+13.98)DKDIMLIR	+ -	593.522	71.5848	20.3973	4	false					false
TAQAHGWIDST	+ +	593.779	30.9996	29.6912	2	true	593.777	32.4636	39.414	2	false
ALTMEGNQASWRFIR	+ -	593.97	73.9784	40.7275	3	false					false
SSYGC(+57.02)YC(+57.02)GWGGHGRPQDG(sub A)TDR	+ -	593.992	28.4526	43.6542	4	false					false
KFHPHDQRYIELVIVADHR	+ -	594.07	51.5218	61.8691	4	true					false
AVAIC(+57.02)LREN(+.98)LDTYNK	+ -	594.304	59.2198	38.7311	3	false					false
AVAIC(+57.02)LRENLDTYN(+.98)K	+ -	594.304	59.7893	36.5586	3	false					false
AVAIC(+57.02)LRE(+43.99)NKGTYNK	+ -	594.306	61.3316	34.9271	3	false					false
NLWQFEM(+15.99)LIMKIAK	+ -	594.321	141.623	29.0258	3	true					false
VHEMLN(+204.00)TVNGFYR	+ -	595.261	70.4457	35.0822	3	false					false
ADDKNPLEEC(+57.02)	+ -	595.754	21.0118	48.7752	2	false					false
IMGWGTISPTK	+ +	595.814	66.2036	49.0175	2	true	595.815	66.4484	59.0504	2	true
WVHEM(+15.99)VNSMNGFYR	+ +	595.933	63.7567	80.4846	3	true	595.933	64.9623	83.3329	3	true
MAVIM(+15.99)AHEMGHNLGMK	+ +	595.947	47.0178	78.6557	3	true	447.211	47.6283	48.6273	4	true
MAVIMAHEM(+15.99)GHNLGMK	+ +	595.948	46.8078	76.0667	3	true	447.212	46.6505	39.3864	4	false
EISHIFRPSC(+57.02)VTALR	+ -	595.985	52.3904	41.3778	3	true					false
LHSWVEC(+57.02)ESGEC(+57.02)C(+57.02)H(sub D)QC(+57.02)RF	+ -	595.988	42.8889	50.0349	4	true					false
WVHEMVN(+.98)SM(+15.99)NGFYR	+ -	596.26	62.712	43.2507	3	false					false
Q(+.98)IC(+57.02)EC(+57.02)DRVAATC(+57.02)FR	+ -	596.261	40.8222	52.4759	3	true					false
QIC(+57.02)EC(+57.02)DR(+.98)VAATC(+57.02)FR	+ -	596.261	41.4337	45.2489	3	false					false
WVHEMVN(+.98)SMNGFY(+15.99)R	+ -	596.261	55.0305	55.7311	3	false					false
WVHEMVNSMN(+.98)GFY(+15.99)R	+ -	596.261	55.4011	73.5384	3	true					false
QIC(+57.02)EC(+57.02)DRVAATC(+57.02)FR(+.98)	+ -	596.261	40.3823	41.3297	3	false					false
W(+15.99)VHEMVNSMN(+.98)GFYR	+ -	596.262	53.889	27.6033	3	false					false
WVHEM(+15.99)VNSMN(+.98)GFYR	+ +	596.262	67.7753	44.8694	3	false	596.262	61.2892	68.1325	3	true
WVHEMVN(+15.99)SMN(+.98)GFYR	+ -	596.262	60.7426	54.5627	3	false					false
VHEMVN(+203.08)SMNGFYR	+ +	596.265	64.9695	25.6133	3	true	596.267	65.6252	48.7513	3	false
NNKDDPFWR	+ +	596.283	34.5326	48.4065	2	true	596.282	35.4538	58.1871	2	false
LTTLGVNKIIALGHSGFLEDQR	+ -	596.334	94.8827	75.5734	4	true					false
C(+57.02)C(+57.02)TDESLEC(+57.02)TATGKR	+ -	596.582	18.5762	81.7859	3	true					false
WVHEMVNSMNGF(+17.99)YR	+ -	596.6	58.6957	44.5397	3	false					false
DKTIVC(+57.02)GEK(+136.03)NSC(+57.02)LK	+ -	596.622	19.6383	42.1024	3	false					false
ISSTKETYPA(sub D)VPHC(+57.02)AK	+ +	596.969	28.1976	30.0725	3	true	447.979	30.062	27.8112	4	true
HDDIFAYEKRFDEIVGGMDK	+ -	597.036	101.13	48.2581	4	false					false
SGEC(+57.02)C(+57.02)H(sub Q)QC(+57.02)R	+ -	597.215	24.2719	38.021	2	false					false
QE(+37.95)C(+57.02)EC(+57.02)DKAVAIC(+57.02)LR	+ -	597.248	49.8264	45.5936	3	true					false
FRETDYEEFLEIAK	+ +	597.292	90.0982	63.2017	3	false	597.293	91.2532	69.898	3	true
IN(-17.03)ILDHAVC(+57.02)R	+ +	597.309	84.4672	49.729	2	false	597.309	85.1161	58.0404	2	false
IN(-17.03)LLDHAVC(+57.02)R	+ +	597.309	84.4672	39.2054	2	false	597.309	85.1161	47.826	2	false
YEELQVSAV(sub G)R	+ -	597.311	44.5536	34.8073	2	false					false
SLIHQLPKEE	+ +	597.33	30.0645	48.9345	2	true	597.328	31.6711	44.6528	2	false
E(+53.92)LC(+57.02)EC(+57.02)DKAVAIC(+57.02)LR	+ -	597.584	50.856	21.3081	3	true					false
TPVPAGC(+57.02)YDSK	+ -	597.776	18.8245	64.7162	2	true					false
GQLYEESLQK	+ +	597.803	29.0393	45.068	2	true	597.802	30.5266	45.3642	2	false
AATC(+57.02)FRDNKDTYDS(sub T)K	+ -	597.937	17.4095	45.6821	3	true					false
IINVGSEKVGIIGYTTK	+ +	598.01	66.7171	66.8556	3	true	896.515	66.7776	71.3212	2	true
EC(+57.02)DC(+57.02)GLPANC(+57.02)	+ -	598.213	21.1614	31.3194	2	true					false
ASE(+14.02)NPS(+79.97)GIHLSN(+.98)DDEL	+ -	598.246	39.0193	20.7248	3	false					false
GSVDFDSESPR	+ -	598.265	24.6919	35.8524	2	false					false
D(+43.01)LINVT(+79.97)SSPK	+ -	598.783	57.3135	22.0859	2	false					false
AVAIC(+57.02)LRENQ(sub L)DTYNK	+ -	598.967	56.7349	24.9929	3	false					false
RFDEIVGGMDKLPTSM	+ +	599.297	85.1496	48.7201	3	true	599.295	86.0467	55.5063	3	true
QLVVTPEQQR	+ +	599.333	46.5876	36.8495	2	false	599.331	26.8026	44.3594	2	false
YC(+57.02)TC(+57.02)NAYSC(+57.02)	+ -	599.701	18.3466	29.93	2	false					false
TSMYQAIQEK	+ +	599.792	32.3887	49.6448	2	true	599.793	33.9213	52.4586	2	false
SGTKIFLTCTK	+ +	599.829	38.3046	56.2885	2	true	400.221	38.5993	59.8193	3	true
ILQETGKNPAK	+ +	599.844	20.1893	55.0157	2	true	599.842	22.2959	26.4675	2	false
VYGC(+57.02)N(+.98)C(+57.02)GVGGR	+ -	600.25	16.0489	36.6397	2	false					false
VIKIQQDVKE	+ +	600.354	22.9291	42.0116	2	true	600.353	24.1567	49.3919	2	false
Q(+42.01)LC(+57.02)EC(+57.02)D(+21.98)KAVAIC(+57.02)LR	+ -	600.61	59.5441	33.5238	3	false					false
QLC(+57.02)E(+21.98)C(+57.02)DK(+42.01)AVAIC(+57.02)LR	+ -	600.611	59.3386	37.5058	3	false					false
QSNLTPEQQR	+ +	600.802	18.7883	41.8731	2	true	600.801	19.7992	43.89	2	true
WVHEM(+15.99)VNSMNGFY(+15.99)R	+ -	601.264	54.5405	35.3349	3	false					false
WVHEMVNSM(+15.99)NGFY(+15.99)R	+ -	601.265	51.4728	44.7747	3	true					false
WVHEM(+15.99)VNSM(+15.99)NGFYR	+ -	601.265	52.597	48.5279	3	true					false
SAAYVLANAGHQ	+ -	601.303	31.0008	53.638	2	true					false
MILQETGKNPA	+ -	601.316	30.3893	37.4278	2	true					false
WVHEMVN(+.98)SM(+31.99)NGFYR	+ -	601.591	55.4051	32.3087	3	false					false
WVHEM(+15.99)VNSM(+15.99)N(+.98)GFYR	+ -	601.592	49.3327	52.161	3	true					false
WVHEMVNSMN(+.98)GF(+31.99)YR	+ -	601.595	50.1059	34.7596	3	true					false
EEIQAIC(+57.02)RPS	+ +	601.796	28.0585	47.1603	2	true	601.795	29.3062	49.7823	2	false
S(+43.01)GLTAARDVNR	+ -	601.817	45.5923	21.8129	2	false					false
IMGWGIISPTK	+ +	601.834	87.9176	59.2315	2	true	601.833	89.077	62.406	2	true
C(+57.02)PSDWSSYEGHC(+57.02)YR	+ -	601.9	38.2023	30.7025	3	false					false
YNYLKPFC(+57.02)KKADPC(+57.02)	+ -	601.956	43.0641	53.873	3	true					false
LIDNRPPC(+57.02)ILNIPLR	+ -	602.014	88.1555	51.2386	3	false					false
HAGSVANYDEVVRYPK	+ +	602.304	41.3594	96.4076	3	true	602.302	40.5777	100.769	3	true
IFC(+57.02)PN(+.98)KKNDDALDKDLMLVR	+ +	602.31	74.6873	59.7329	4	true	602.307	70.9538	52.0974	4	true
IFC(+57.02)PNKKN(+.98)DDALDKDLMLVR	+ +	602.31	72.2199	71.2387	4	true	802.742	72.852	78.0361	3	true
VVVADHGMFTK	+ -	602.312	31.8343	49.4137	2	true					false
LFC(+57.02)VQR(sub G)PIGN	+ +	602.318	52.1002	33.7677	2	true	602.317	52.0494	48.0802	2	true
Q(-17.03)FTEHTDC(+57.02)EC(+57.02)RPRS	+ -	602.584	20.3898	27.5179	3	false					false
HAGSVAN(+.98)YDEVVRYPK	+ -	602.632	42.49	77.4996	3	true					false
HNPQC(+57.02)ILN(-17.03)EP	+ +	602.775	44.5207	30.0307	2	true	602.774	44.2184	39.4746	2	false
LVGIEM(sub I)WSNR	+ -	602.81	79.4334	26.7384	2	false					false
LVGLEM(sub I)WSNR	+ -	602.81	79.4334	26.7029	2	false					false
FSEALTAPVDR	+ -	603.312	44.6535	46.2473	2	false					false
TPAQQAYLDAK	+ -	603.313	24.6957	40.3519	2	false					false
TEVLD(sub E)LMAASR	+ -	603.314	70.5302	41.6883	2	false					false
YN(-17.03)SNLNTIRK	+ +	603.315	28.5114	52.0154	2	false	603.316	30.1903	62.7531	2	false
EIQNEIVDLHNSLRK(sub R)	+ -	603.325	54.2465	19.7664	3	false					false
KYVEFVVVLDHGL(sub M)YK	+ -	603.67	86.3825	69.9473	3	true					false
RENDRIFPC(+57.02)	+ +	603.788	30.6931	31.0688	2	true	603.787	32.2659	31.6527	2	false
IFPC(+57.02)AKEDVK	+ +	603.813	24.022	55.0098	2	true	402.877	24.7207	53.9109	3	true
IM(+15.99)GWGTISPTK	+ +	603.814	58.0984	53.6276	2	true	603.813	58.2737	55.0889	2	true
FRPSC(+57.02)VTALR	+ -	603.825	33.3565	49.4021	2	true					false
GSFELTILHTNDVHAR	+ -	603.978	64.7563	46.2069	3	false					false
LIPGAQC(+57.02)E(+17.03)DGEC(+57.02)C(+57.02)ER	+ -	604.255	25.7164	43.4586	3	true					false
ELGNIC(+57.02)DVC(+57.02)K	+ -	604.275	36.638	46.5333	2	false					false
TTE(sub D)NQWWSR(sub V)	+ +	604.278	45.39	24.7846	2	true	604.277	46.2088	34.1878	2	false
GSVANYDEVVR	+ -	604.801	34.2858	48.6034	2	true					false
SLKHDDIFAY	+ +	604.801	49.9706	26.1506	2	true	604.801	51.8876	25.8711	2	true
ISSTKETYPDVPHC(+57.02)AKINILDHAVC(+57.02)R	+ -	605.707	59.9816	23.2005	5	false					false
KYIEF(sub L)F(sub V)IVADNVMVK	+ +	605.996	107.721	33.551	3	false	908.492	109.492	43.604	2	true
NNTM(+15.99)KYFKKIMLLR	+ -	606.005	60.7285	20.9916	3	false					false
IFC(+57.02)PNKKNDDALDKDLM(+15.99)LVR	+ +	606.063	62.1555	32.5066	4	false	606.062	63.2406	65.0197	4	true
LDRPVDNSTHIAPLSLPSRPPSVGSVC(+57.02)R	+ +	606.319	68.5505	44.1715	5	true	606.321	68.9087	62.0543	5	true
SKIEVMQFTEHTDC(+57.02)EC(+57.02)RPR(sub Q)	+ -	606.527	42.8654	20.2258	4	false					false
WVHEMVNSM(+15.99)NGF(+31.99)YR	+ -	606.595	58.8008	29.8949	3	false					false
ISHDNAQLLTT	+ -	606.814	30.6969	29.3669	2	false					false
LVQAFQYTDK	+ -	606.819	43.6803	58.298	2	false					false
SVT(sub N)VDASLANLEVWSKKDLIKVEKDSR(sub S)	+ -	606.936	102.041	29.0272	5	true					false
SPPVC(+57.02)GN(+.98)YYR	+ -	607.269	25.5412	43.9138	2	false					false
TYFWPGSEVK	+ -	607.299	68.8641	26.0764	2	false					false
DPGVLEYPVKP	+ -	607.326	61.776	55.6245	2	true					false
HWNSYC(+57.02)TTTETFF(sub V)K	+ -	607.935	51.9516	28.1467	3	false					false
NNY(+31.99)LKPFC(+57.02)K	+ -	608.295	63.3259	49.4142	2	true					false
Y(-18.01)N(+.98)YLKPFC(+57.02)K	+ +	608.297	68.0894	46.9952	2	false	608.298	68.5996	54.3515	2	true
WRETDLLKR	+ +	608.841	36.456	47.1321	2	true	406.231	38.027	57.8368	3	true
AKS(+120.03)YGVYGC(+57.02)NC(+57.02)GVGGR	+ -	608.935	28.115	55.6188	3	false					false
TDIVSRPVC(+57.02)GN	+ -	609.301	21.6132	50.2174	2	false					false
ITDKDIMLIR	+ +	609.351	70.6305	56.887	2	true	609.349	71.5646	45.2434	2	true
ADDRNPLEEC(+57.02)	+ +	609.756	25.3068	41.6027	2	true	609.756	23.6988	49.2779	2	true
MGWGSITPIEK	+ -	609.814	70.2768	34.6251	2	false					false
TTLC(+57.02)AGILQGGK	+ -	609.828	47.5406	47.9067	2	true					false
KKHDHAQLLTGMIFNETIEGR	+ -	610.32	73.9103	62.4129	4	true					false
LIHQLPKEEI	+ -	610.356	43.0383	34.4583	2	false					false
RYVELVIVADHGMVTK	+ -	610.67	64.6816	87.5487	3	true					false
DIVSPPVC(+57.02)GNY	+ -	610.785	60.5448	30.9143	2	false					false
DLVSPPVC(+57.02)GNY	+ -	610.785	60.5448	30.9143	2	false					false
QIC(+57.02)EC(+57.02)DRVAA	+ -	611.27	18.6971	41.1221	2	false					false
HNPQC(+57.02)ILNEP	+ +	611.288	39.3991	39.1622	2	true	407.861	34.3703	44.8327	3	true
ASQLAFTAEQR(sub Q)	+ -	611.312	32.7251	24.6418	2	false					false
IHQLPKEEIQAIC(+57.02)RP	+ -	611.334	44.112	37.8767	3	true					false
HNPQ(+.98)C(+57.02)ILNEP	+ +	611.78	40.1013	30.7622	2	true	611.779	42.0476	27.3144	2	false
HNPQC(+57.02)ILN(+.98)EP	+ -	611.78	39.8038	35.0127	2	true					false
LYC(+57.02)IDR(sub S)SPAK	+ +	611.816	49.2899	25.5315	2	true	611.816	50.1707	29.638	2	true
G(+57.02)D(+57.02)EYFYC(+57.02)R	+ +	612.243	37.1334	35.0372	2	true	612.243	37.6981	42.1362	2	false
KNSEHIAPLSLPSNPPSVGSVC(+57.02)R	+ -	612.318	62.4253	27.4042	4	true					false
NSEHIAPLSLPSNPPSVGSVC(+57.02)RK(sub I)	+ -	612.319	62.1756	50.6101	4	false					false
YN(+.98)SNLNTIRK	+ -	612.322	19.3495	48.467	2	true					false
VAIC(+57.02)LRENLDTYNKK	+ -	612.994	47.5501	53.7824	3	true					false
TKHQGLPESYNFDFVTMKPVL	+ +	613.566	101.655	65.7508	4	true	817.75	102.315	77.6565	3	true
VFDYIDWIR	+ +	613.814	106.636	42.7527	2	true	613.814	108.342	57.7201	2	true
IN(+15.99)ILDHAVC(+57.02)R	+ -	613.82	35.3371	19.1843	2	false					false
SYSWKDK(+164.06)TIVC(+57.02)GENNSC(+57.02)LK	+ -	614.037	53.6021	21.9495	4	false					false
SFELTILHTNDVHARVEQTSR	+ -	614.066	62.9832	47.3455	4	false					false
Q(-17.03)N(+.98)GVTIPC(+57.02)ARK	+ -	614.311	32.275	39.6513	2	false					false
KDPGVLEYPVKPSEVGK	+ +	614.672	44.3512	47.5805	3	false	614.672	45.1059	68.047	3	false
ENGVNIPC(+57.02)AKE(-.98)	+ +	615.301	24.2052	37.3205	2	true	615.3	25.7561	48.4842	2	false
GC(+57.02)C(+57.02)TDESLEC(+57.02)TATGKR	+ -	615.59	18.7995	73.8057	3	false					false
YGAHPC(+57.02)GQAPKPGLYTK	+ +	615.641	22.4115	85.0949	3	true	615.642	23.691	85.3783	3	true
KT(-2.02)LNEDEQTR	+ -	616.299	23.0878	28.5993	2	false					false
K(sub R)SVDVTASLANLEVWSK	+ +	616.335	92.8753	52.462	3	true	923.997	93.8175	67.4862	2	false
VVIVGAGMSGLSAA	+ -	616.34	77.967	27.6714	2	true					false
AGEYTAQAHGWIDSTIK	+ +	616.636	59.1612	60.9913	3	true	924.448	60.4696	67.9738	2	true
EN(-17.03)DRIFPC(+57.02)AK	+ -	616.79	42.5115	43.8909	2	false					false
KDRYSYSWK	+ -	616.807	20.7262	53.5544	2	true					false
YNYLKPFC(+57.02)K	+ +	616.81	50.1395	67.6429	2	true	616.81	51.8691	67.6759	2	true
SEENGVVVC(+57.02)GGDDPC(+57.02)KK	+ -	617.274	18.3993	52.0197	3	false					false
KWVHEMVNSMNGVYR	+ -	617.3	43.4177	22.3661	3	false					false
DISEDQDVKAEVN(+.98)KMK	+ +	617.302	43.626	53.027	3	true	925.448	44.9324	71.1519	2	true
YN(+.98)YLKPFC(+57.02)K	+ +	617.303	51.7743	58.8951	2	true	617.302	57.747	65.4942	2	false
SEEN(+.98)GVVVC(+57.02)GGDDPC(+57.02)KK	+ -	617.601	18.7322	39.1842	3	false					false
YIELVIVADHRMYTK	+ -	617.667	74.5305	48.7345	3	false					false
ET(-18.01)LKSFGEWR	+ +	617.813	70.3205	35.2896	2	true	412.211	50.5316	42.6293	3	false
K(sub R)VGEVNKDPGVLEYPVKPSEVGK	+ -	617.84	45.5834	60.5801	4	false					false
VGEVNKDPGVLEYPVKPSV(sub E)VGKSA	+ -	617.841	44.2184	34.2028	4	false					false
SAGQLYEDS(+154.00)L	+ -	618.756	35.3775	20.7603	2	false					false
IDTAC(+57.02)VCVISR	+ +	618.806	48.8882	50.9902	2	false	618.806	49.3468	62.3815	2	true
IDTACVC(+57.02)VISR	+ +	618.809	50.7142	54.0964	2	false	618.806	50.8086	64.0767	2	false
ETLVSILEEHPDE(+14.02)VSHIFRPSCVTALR	+ -	619.125	114.218	65.5196	5	false					false
TDT(+87.05)YSYSWK	+ -	619.284	31.9133	21.3593	2	false					false
SYGVYGC(+57.02)NC(+57.02)GVGGRGKPKDATDR	+ -	619.288	18.3504	66.7014	4	false					false
INILDHV(sub A)VC(+57.02)R	+ -	619.839	58.339	25.6567	2	false					false
P(+31.99)GSQC(+57.02)VEGLC(+57.02)C(+57.02)DQC(+57.02)R	+ +	619.904	19.3185	39.9166	3	true	619.904	21.7949	42.034	3	true
E(sub A)L(sub A)KPELPATSR	+ +	620.848	30.4484	23.4214	2	true	620.849	31.8487	36.004	2	true
KYIELVIVADNVMVKK	+ -	621.366	88.1593	83.3944	3	true					false
SQLNLTPE(+43.99)QQAYLDAK	+ +	621.642	47.3827	22.6927	3	true	931.959	47.9252	25.3594	2	true
SQSNLTPAQQAYLDAKK	+ -	621.657	36.1526	52.3055	3	true					false
YSYSW(+31.99)KDKTIVC(+57.02)GENNSC(+57.02)LK	+ -	621.784	50.1097	56.3961	4	false					false
SIIAGNTAAAC(+57.02)PP	+ +	621.811	43.4601	50.7506	2	true	621.814	43.8424	57.4455	2	true
NNQLLWLWR	+ +	621.841	107.064	57.5276	2	false	621.84	108.885	58.9635	2	true
VFDYLPWIQSIIAGNK	+ -	622.005	146.103	20.1368	3	false					false
KT(+162.08)EVMQFTEHTDC(+57.02)EC(+57.02)RPR	+ -	622.284	46.5313	37.8154	4	false					false
SIIAGN(+.98)TAAAC(+57.02)PP	+ +	622.304	46.4187	46.0566	2	false	622.303	47.1163	53.7391	2	true
ELC(+57.02)EC(+57.02)DKAVAIC(+57.02)LRK	+ -	622.307	40.5903	70.5544	3	true					false
QITMNDLPVGR	+ +	622.327	57.9886	60.3375	2	true	622.327	58.8385	58.6415	2	true
RLHYVNNIRIDKVNLMVDQQWMAVR	+ -	623.136	89.9814	39.2129	5	true					false
RVVIVGAGMSGLS	+ -	623.353	61.451	32.9293	2	false					false
VMGWGKISSTKETYPDVPHC(+57.02)AK	+ +	623.558	51.9913	62.5404	4	true	623.557	53.1516	82.3189	4	true
WVHEMVNSMN	+ -	623.771	42.7788	30.0802	2	false					false
MNWADAERFC(+57.02)SEQV(sub A)K	+ -	624.279	62.4469	47.7504	3	false					false
MNWADAE(+14.02)RFC(+57.02)SE(+14.02)QAK	+ -	624.28	62.2538	37.4995	3	false					false
ETYPDVPHC(+57.02)ANINILDHEVCR	+ -	624.542	75.6022	51.4564	4	false					false
EVGEEC(+57.02)DC(+57.02)GPP	+ -	624.73	20.3012	33.5843	2	true					false
YNY(+15.99)LKPFC(+57.02)K	+ -	624.806	49.1657	50.7848	2	true					false
RVGEVNKDPGVLEYPVKPSEVGK	+ +	624.843	45.6991	93.3221	4	true	832.785	47.0757	99.4576	3	true
FICPY(sub N)RKNDDELDKDIMLIR	+ -	625.07	73.4544	32.5106	4	false					false
ENDRIFPC(+57.02)AK	+ +	625.303	27.2712	68.153	2	true	625.303	28.3795	61.2728	2	false
YFC(+57.02)LSSRNY(+17.99)TKGDKDIMLIR	+ -	625.316	78.5501	19.6669	4	false					false
AQC(+57.02)R(+162.05)EGLC(+57.02)C(+57.02)DQC(+57.02)R	+ -	625.581	20.0277	38.2632	3	true					false
SMQAIFLAHGPGFK(sub N)EKN	+ -	625.657	64.1265	33.7525	3	false					false
YSYSWKDKTIF(sub V)C(+57.02)GENNSC(+57.02)LK	+ -	625.785	50.4081	54.3815	4	true					false
ETLKSFGEWR	+ +	626.818	48.9479	58.1619	2	true	626.818	50.4915	64.9592	2	true
E(-18.01)TLVSILEEHPDE(+14.02)VSHIFRPSC(+57.02)VTALR	+ -	626.928	109.858	78.0497	5	true					false
LYC(+57.02)VDSSPANK	+ +	627.295	22.7038	63.274	2	true	627.295	23.7028	69.0948	2	true
KWVHEMVNSMN(-17.03)GFYR	+ +	627.623	64.592	52.0494	3	false	627.622	67.4589	70.3364	3	true
WSPSDSLYGSR	+ +	627.792	50.8098	60.8003	2	true	627.79	51.2127	61.1505	2	true
SRFIYYPNHNFPNGVG	+ +	627.972	65.2967	34.7247	3	true	627.973	66.046	37.8961	3	true
GVYGC(+57.02)NC(+57.02)GVGGR	+ +	628.269	17.0965	62.7933	2	false	628.269	30.3243	39.4358	2	false
SRFIYYPNHNFPN(+.98)GVG	+ +	628.3	67.4204	22.9628	3	false	628.301	68.5698	39.0273	3	true
SGTKIFLTC(+57.02)TK	+ +	628.339	30.6816	67.9589	2	true	419.229	32.0114	69.0302	3	false
NN(-17.03)GNLDEIRTK	+ -	628.815	25.0558	65.5091	2	true					false
T(sub K)WVHEMVE(sub N)SMNGFYR	+ -	629.284	82.9448	23.5789	3	false					false
DKTIVCGENNSC(+57.02)LKELC(+57.02)EC(+57.02)DK	+ -	629.528	48.2274	45.895	4	false					false
DKTIVC(+57.02)GENNSC(+57.02)LKELCEC(+57.02)DK	+ -	629.529	53.8929	79.3122	4	false					false
YNYLK(+26.02)PFC(+57.02)K	+ -	629.819	70.2743	25.6676	2	false					false
NVIIEQKVKDFIQKQDEWTR	+ -	630.092	87.1244	81.714	4	true					false
SIIAGNTAAAC(+57.02)PP(+17.03)	+ +	630.325	43.5009	35.0751	2	true	630.324	43.5596	49.3712	2	true
ETLVSILEEHPDEVS(+14.02)HIFRPSC(+57.02)VTALR	+ +	630.53	109.91	88.7	5	true	1050.21	111.581	67.3085	3	false
ETLVSILEEHPDEVT(sub S)HIFRPSC(+57.02)VTALR	+ -	630.531	110.283	37.1381	5	false					false
HSDSNAFLHLFPDSFR	+ -	630.636	94.855	76.4605	3	true					false
DPDIGMVDLGTK	+ -	630.81	63.3524	52.2121	2	true					false
TFLPIFVNPVN	+ +	630.855	121.906	61.9062	2	true	630.853	122.179	62.2603	2	true
VAATC(+57.02)FRDNKDTYDS(sub T)K	+ +	630.961	17.4015	41.1927	3	true	945.934	18.5588	53.6348	2	true
AVAIC(+57.02)LREN(-17.03)LDTYNKK	+ -	630.996	57.0128	38.8664	3	true					false
ETYPDVPHC(+57.02)AKINILD(+14.02)HAVC(+57.02)R(-.98)	+ -	631.066	68.5047	39.6465	4	false					false
VAATC(+57.02)FRDD(sub N)KDTYDS(sub N)K	+ -	631.288	19.1546	35.0254	3	true					false
VAM(sub A)V(sub I)CFRDNKDTYDSK	+ -	631.292	19.9064	20.2915	3	false					false
C(+57.02)GVTQTNWESDEPIKK	+ +	631.301	40.5603	72.0612	3	true	631.299	41.0323	77.0025	3	false
SVDFDSESPRKPEIQNEIVDLHNSLRK(sub R)	+ +	631.323	68.3244	49.3463	5	false	1051.54	68.9024	67.9887	3	true
AVAIC(+57.02)LRENPDTYNKK	+ -	631.327	46.8914	19.53	3	false					false
TFLPIFVNPVD	+ +	631.346	126.264	33.9474	2	true	631.345	126.84	31.9965	2	true
K(+43.01)QVC(+57.02)EC(+57.02)DKAVAIC(+57.02)LR	+ -	631.643	42.7941	44.9651	3	false					false
H(+41.03)NPQC(+57.02)ILNEP	+ +	631.8	36.9107	24.3149	2	false	631.801	37.8521	37.5285	2	true
TYRNDN(sub K)EGWYANLGPMRLPEK	+ +	631.807	78.7001	74.4172	4	true	842.072	79.3117	76.3772	3	true
SC(+57.02)TGQSPEC(+57.02)PTDDFH(sub Q)R	+ -	631.921	22.657	51.8857	3	false					false
TYRNDD(sub E)EGWYANLGPMRLPEK	+ -	632.053	80.8635	52.0202	4	false					false
HAF(sub G)SVANYDEVVRYPK	+ -	632.32	45.2856	37.2266	3	false					false
LALDVEIATYR	+ -	632.351	79.4604	53.1403	2	false					false
TY(+44.99)PDVPHC(+57.02)ANINLFDYEVC(+57.02)R	+ +	632.779	105.869	25.6059	4	false	632.778	106.935	23.4192	4	false
VTLPGVPHC(+57.02)AD(+53.92)INIFDYEVC(+57.02)R	+ -	633.027	106.097	20.3259	4	false					false
ELC(+57.02)EC(+57.02)DKAVAIC(+57.02)LRENLGTYN(+15.99)K(+57.02)LYR	+ +	633.109	69.3935	58.3095	5	true	633.109	70.2014	55.9762	5	false
IANA(sub V)LC(+57.02)SC(+57.02)SEDC(+57.02)LEKK	+ +	633.287	33.4447	63.6743	3	true	949.423	35.0256	67.5043	2	true
EGWYANLGPMRIPEKH	+ -	633.317	74.0225	58.5169	3	true					false
EGWYANLGPMRLPEKH	+ -	633.317	74.0225	58.5169	3	true					false
N(+.98)GHPC(+57.02)QNNNGYC(+57.02)YN(+.98)GK	+ -	633.577	13.4245	79.8497	3	true					false
N(+.98)GHPC(+57.02)QNNN(+.98)GYC(+57.02)YNGK	+ -	633.577	13.6369	72.2265	3	true					false
KWVHEMVN(+.98)SMNGFYR	+ +	633.627	56.9183	73.7193	3	true	633.627	67.4211	81.0737	3	false
KYVEFVVVLDHEMYK	+ -	633.662	89.3509	74.5058	3	true					false
RFDEIVGGMDK	+ +	633.811	43.288	69.8046	2	true	422.876	43.6921	65.2304	3	false
AGFIDDAFALAR	+ -	633.827	98.9974	35.9789	2	true					false
ETLVSILEEHP	+ -	633.832	91.9593	38.1972	2	false					false
N(+.98)GHPC(+57.02)QNNN(+.98)GYC(+57.02)YN(+.98)GK	+ -	633.907	14.0368	76.871	3	true					false
FHCA(sub S)GTLV(sub I)NQEWVLTAANC(+57.02)DRK	+ -	634.058	84.0074	24.9173	4	false					false
KYE(sub K)DDLDEIK	+ -	634.306	30.0001	51.8648	2	true					false
GGC(+57.02)C(+57.02)TDESLEC(+57.02)TATGKR	+ -	634.597	18.9756	72.5372	3	false					false
SMNGQ(sub H)LLVAEIYSHPSR	+ -	634.656	79.314	42.3025	3	true					false
VFDYLPWIES	+ -	634.814	126.719	41.5174	2	true					false
VGEVNQ(sub K)DPGLLK	+ +	634.845	39.7316	35.1506	2	false	634.844	39.9452	50.5251	2	true
SMNGE(sub H)LLVAEIYSHPSR	+ -	634.984	83.0474	37.7385	3	true					false
Q(-17.03)QRLAKRYVELVIVADHGMVTK	+ -	635.106	83.6387	52.0002	4	true					false
HIAPISLPSSPPSVGSVCR	+ +	635.34	76.8471	54.3256	3	true	635.34	76.8681	63.427	3	true
HIAPLSLPSSPPSVGSVCR	+ +	635.34	76.8471	54.5116	3	true	635.34	76.8681	63.5838	3	true
FELGKMILQETGKNPAK	+ +	635.35	106.213	84.3995	3	true	635.349	108.502	20.9297	3	false
C(+57.02)GGC(+57.02)C(+57.02)TN(sub D)ESLEC(+57.02)TATGK	+ -	635.582	24.4025	47.1877	3	false					false
DDEVDKDIMLIKLDSR	+ -	635.66	78.5958	82.4272	3	false					false
LLLPSFLAGGGDGYHM(+15.99)LK	+ -	635.67	105.255	22.2284	3	false					false
QIC(+57.02)EC(+57.02)DRVAAVC(+57.02)FGT(+120.03)	+ -	635.94	38.5869	30.434	3	true					false
AVAIC(+57.02)LRE(+14.02)NPDTYNKK	+ +	636.001	44.3666	43.5261	3	false	477.253	49.1751	44.0839	4	false
KPEIQN(+.98)EIVDLHNSLR	+ -	636.004	67.3202	57.8777	3	false					false
KPEIQNEIVDLHN(+.98)SLR	+ +	636.006	62.7494	67.3861	3	true	636.005	58.5039	72.369	3	false
GDNPDDRC(+57.02)TGQSGDC(+57.02)PR	+ +	636.253	5.0235	66.5815	3	true	636.251	10.1283	58.9807	3	false
AAAIC(+57.02)F(+31.99)RDNKDTYDSK	+ -	636.29	16.398	40.7463	3	true					false
KPEIQNEIT(sub V)DLHNSLR	+ -	636.339	67.108	36.0799	3	false					false
FTC(+57.02)HC(+57.02)YQGFEGADC(+57.02)R	+ -	636.582	14.5508	23.2475	3	false					false
IYFPRNEDA(sub R)GMVLPGTK	+ -	636.659	91.3429	28.1195	3	false					false
YVPAIGYYIHSNNPTAK	+ +	636.66	65.1813	68.0879	3	false	636.659	66.3951	61.4912	3	false
KAVAIC(+57.02)LRENLDTYNK	+ +	636.671	46.0729	55.9526	3	true	477.756	47.9133	45.598	4	true
VSYPDVPHC(+57.02)AK(sub N)	+ +	636.805	26.6455	42.6345	2	true	636.804	27.9702	49.7152	2	true
YTHNLIDIRK	+ +	636.856	29.4196	66.7561	2	true	424.906	30.9398	57.2271	3	false
KYTHNLIDIR	+ +	636.857	32.3558	63.4229	2	true	424.906	33.2138	60.2702	3	false
IYTPT(+59.02)DEDIGMVLPGTK	+ -	636.986	95.2596	33.4987	3	false					false
AVAIC(+57.02)LREN(+.98)LDTYNKK	+ -	637.001	54.5848	51.2127	3	true					false
AVAIC(+57.02)LRENLDTYN(+.98)KK	+ -	637.001	48.9593	38.9466	3	true					false
AVAIC(+57.02)LRE(+43.99)NKGTYNKK	+ +	637.004	54.0114	44.9055	3	false	478.005	54.1979	31.966	4	false
YLIDNRPPCILNIPLR	+ +	637.361	103.62	60.22	3	true	637.361	104.261	53.1533	3	false
PGT(+108.00)EC(+57.02)GDGMC(+57.02)C(+57.02)DQC(+57.02)R	+ -	637.54	19.938	30.6957	3	true					false
TSTTLC(+57.02)AGILQGGKDTC(+57.02)K(sub E)	+ -	637.649	43.5726	26.5134	3	false					false
ERDLLPRISHDNAQLLTAIVFD(+28.03)GHTIGR	+ +	637.95	108.312	47.5681	5	true	797.184	108.996	41.9197	4	true
KWVHEMVNSM(+15.99)NGFYR	+ -	638.631	50.7614	56.1818	3	true					false
KQIC(+57.02)EC(+57.02)DRVAATC(+57.02)FR	+ +	638.631	27.6876	69.6522	3	true	638.629	28.8525	73.3025	3	true
KWVHEM(+15.99)VNSMNGFYR	+ +	638.632	53.2673	80.9957	3	true	479.225	57.3153	43.5419	4	false
ETLVQ(sub S)ILEEHPDEVT(sub S)HIFRPSC(+57.02)VTALR	+ -	638.733	111.581	35.7227	5	false					false
LF(sub V)IVADNVMVR	+ -	638.858	85.0903	40.6133	2	true					false
NLWVAVTMAHELGHNLC(sub G)IHHDTGSC(+57.02)SC(+57.02)GA	+ -	638.888	94.8015	33.4323	5	false					false
GKGSWC(+57.02)EEQ(+.98)IC(+57.02)EC(+57.02)DR	+ -	638.919	19.2459	19.75	3	false					false
FDEIVGGMDKLPTSMYQAIQEKVHLNAG(sub R)V	+ -	638.922	110.801	37.0049	5	false					false
FDEIVGGMDKLPTSMYQAIQEKVHLNAR	+ +	638.924	110.396	97.296	5	true	798.405	111.391	94.6696	4	true
KWVHEM(+15.99)VNSMN(+.98)GFYR	+ +	638.96	50.1525	64.8129	3	true	638.959	53.5767	59.0994	3	false
TYRND(+14.02)EEGWYANLGPMRLPEK	+ -	639.061	72.6154	42.4674	4	false					false
TY(+15.01)RNDKEGWYANLGPMRLPEK	+ -	639.073	70.7127	36.0331	4	false					false
SADC(+57.02)PTDDIQR	+ -	639.275	18.1137	57.6876	2	false					false
SADC(+57.02)PTDDLQR	+ -	639.275	18.1137	57.6876	2	false					false
NPAKSYGVYGC(+57.02)NC(+57.02)GVGGR	+ -	639.288	26.5202	79.0897	3	true					false
DKTIVC(+57.02)GEKNSC(+57.02)LKEL(+21.98)	+ -	639.31	19.5697	21.6972	3	false					false
TFLPIFVNPVN(+17.03)	+ +	639.365	122.115	42.097	2	true	639.366	122.353	42.6113	2	true
AAYPELPAEYR	+ +	640.32	55.7979	64.5107	2	true	427.215	57.2282	69.1309	3	true
NSEHIAPLS(+79.97)LPSN(+162.05)PPSVGSVC(+57.02)R	+ -	640.798	73.8833	38.1113	4	false					false
TIVCGENNSCLK	+ -	640.803	31.0727	54.9761	2	false					false
LIHQLPKEEIQAIC(+57.02)RPSMIQR	+ +	640.852	60.0618	64.8998	4	false	854.134	60.9534	23.6995	3	false
SQSNLTPEQQAYLDAKK	+ -	640.994	34.2016	68.4084	3	true					false
KLIPGAQC(+57.02)EDGEC(+57.02)C(+57.02)ER	+ -	641.278	21.2465	85.2423	3	true					false
GGHLVSFQSDGETDFVVK(sub N)	+ +	641.315	69.2486	55.8634	3	true	641.311	67.9488	58.34	3	false
VVGGDEC(+57.02)NINEHRFLALVYS(sub T)DR	+ -	641.565	84.3346	41.926	4	false					false
C(+57.02)GGC(+57.02)C(+57.02)TDE(+17.03)SLEC(+57.02)TATGK	+ -	641.583	23.2588	65.3207	3	true					false
SGSVDFDSESPR	+ -	641.782	24.6336	54.786	2	false					false
NYDEVVRYPK	+ +	641.824	40.2609	45.4514	2	false	641.822	40.7342	54.6029	2	false
TFLPIFVNPVN(+21.98)	+ +	641.843	121.935	35.2977	2	false	641.843	122.493	42.0582	2	true
EITTYPPVEDHC(+57.02)YYH	+ +	641.945	48.7677	30.6577	3	false	641.944	49.456	44.0431	3	false
IYTPTDEDIM(sub G)MVLPGTK	+ -	641.987	87.9365	27.9641	3	false					false
IYMSRNEDIGMVLPGTK	+ -	641.991	85.6724	48.6041	3	true					false
AVAIC(+57.02)LRENLD(+15.99)TYNKK	+ -	642.004	46.9499	40.6277	3	false					false
AVAIC(+57.02)LREN(+15.99)LDTYNKK	+ -	642.004	46.2275	39.2536	3	true					false
VRDVELLTGLNFYSGLK	+ +	642.023	103.548	82.9941	3	true	642.023	104.647	72.2211	3	true
YLID(+14.02)NRPPCILNIPLR	+ -	642.032	105.794	38.4408	3	false					false
RIANA(sub V)LC(+57.02)SC(+57.02)SEDC(+57.02)LEK	+ -	642.622	35.6515	70.732	3	true					false
ETLKSFGEW(+31.99)R	+ +	642.814	48.9877	48.8217	2	false	642.814	50.6413	55.6477	2	false
EVTVTYQTSEK	+ +	642.819	20.5727	58.4175	2	true	642.819	22.1073	58.0736	2	true
SQLVVTPEQQR	+ +	642.849	26.9844	42.8201	2	true	642.848	27.7966	55.0465	2	true
MM(sub K)LGVHSIKIR	+ +	642.866	49.0066	53.9451	2	true	642.867	50.418	64.0809	2	true
DKTIVC(+57.02)GENNSC(+57.02)LKELC(+57.02)EC(+57.02)DK(-.98)	+ +	643.538	43.1413	51.2222	4	false	643.537	44.3602	68.2725	4	false
TYRNEKEGWYANLGPM	+ +	643.637	69.4394	28.2707	3	false	643.636	70.4967	20.8727	3	false
DKTIVC(+57.02)GENNSC(+57.02)LKELC(+57.02)EC(+57.02)DK	+ +	643.784	43.6621	103.582	4	true	1286.56	45.0598	115.039	2	true
KWVHEM(+15.99)VNSM(+15.99)NGFYR	+ -	643.962	59.5029	47.9545	3	true					false
FIC(+57.02)GGTLINQEWVLS(sub T)AAHC(+57.02)DKR	+ +	644.569	91.8016	41.2584	4	true	644.569	92.7183	43.3957	4	true
FDYSVDPT(sub D)YGMVDHGTK	+ -	644.624	27.8787	26.2196	3	true					false
NFQMQLGVHSK	+ +	644.827	41.7641	71.0967	2	true	644.827	42.3329	70.21	2	true
DC(+57.02)PSDW(+13.98)SSYEGHC(+57.02)YR	+ +	644.9	42.7379	42.1899	3	false	644.9	43.8226	51.164	3	false
M(+15.99)NADPLEVM(+15.99)LMNM(+15.99)GYR	+ -	644.951	100.201	24.3484	3	false					false
IIGGDEC(+57.02)NINEHRFLVALYTSR	+ +	645.078	87.3465	80.7091	4	true	859.765	88.6053	57.0675	3	true
ASQSNLTPAQQAYLDAKK	+ -	645.337	37.0995	81.2871	3	true					false
Q(-17.03)VPVVQAYAFGK	+ +	645.348	90.2443	68.5749	2	true	645.348	90.818	67.7345	2	true
GTSKL(sub T)EVMQFTEHTDC(+57.02)EC(+57.02)RPR	+ +	646.046	43.9431	80.0215	4	true	517.037	45.0484	75.4007	5	true
MILQETGKNPAKSYGVYGC(+57.02)NC(+57.02)GVGGRGKPK	+ -	646.124	39.1887	75.4544	5	true					false
RPGAQC(+57.02)AEGLC(+57.02)C(+57.02)DQC(+57.02)R	+ -	646.598	17.1658	90.9123	3	false					false
SYGVYGC(+57.02)NC(+57.02)GVG	+ -	646.756	40.1144	43.4034	2	true					false
FW(+31.99)EDDGIHGGK	+ +	646.781	30.9177	58.5946	2	true	646.78	32.6263	64.7446	2	true
ISHDNAQLLTAIVFDGHTIGR(+306.17)	+ -	646.848	96.2516	23.0266	4	true					false
EGWYANLGPMR	+ +	647.306	72.3958	68.4844	2	true	647.306	73.8204	66.2253	2	true
AAYPELP(+13.98)AEYR	+ -	647.308	55.7217	19.9145	2	false					false
AAYP(+13.98)ELPAEYR	+ -	647.309	55.9204	34.4607	2	false					false
IDTAC(+57.02)VC(+57.02)VISR	+ +	647.318	43.6609	56.3839	2	true	647.317	43.5648	61.5025	2	false
AVAIC(+57.02)LR(+31.99)ENLDTYNKK	+ -	647.335	47.2006	30.3768	3	true					false
IKFEPPLPPKK	+ +	647.4	44.5187	61.1447	2	true	431.936	45.5615	64.1442	3	true
EGWYAN(+.98)LGPMR	+ -	647.8	72.3268	44.8794	2	false					false
INILDYEVC(+57.02)R	+ -	647.827	75.6881	41.0183	2	false					false
INLLDYEVC(+57.02)R	+ -	647.827	75.6881	41.0183	2	false					false
K(+27.99)WVHEMVNSM(+15.99)NGFYR	+ -	647.966	50.9893	37.1203	3	false					false
R(sub K)WVHEMVNSMNGY(sub F)YR	+ -	647.967	50.1666	39.3553	3	true					false
R(sub K)WVHEMVNSMNGY(sub V)YR	+ -	647.967	50.1666	39.3553	3	true					false
YLIDNRE(sub P)PCILNIPLR	+ -	648.025	106.001	39.4859	3	false					false
EITTYPS(-18.01)IE(+14.02)DHC(+57.02)YYR	+ -	648.293	49.0274	50.1961	3	true					false
R(sub K)WVHEMVNSMD(sub N)GY(sub F)YR	+ -	648.295	47.3293	29.1956	3	true					false
R(sub K)WVHEMVNSMD(sub N)GY(sub V)YR	+ -	648.295	47.3293	29.1956	3	true					false
YE(sub K)DDLDEIKR	+ -	648.31	28.6399	47.7208	2	true					false
V(sub I)MDAALSNYPSK	+ -	648.319	37.6796	42.7556	2	true					false
VIVGAGM(+15.99)AGLSAAY	+ -	648.338	80.3345	35.3691	2	true					false
SEWSD(+14.02)GSSVSYENVVER	+ +	648.625	66.55	39.6576	3	true	648.625	67.6438	44.6605	3	false
KYIEF(sub L)F(sub V)IVADNVMVKK	+ +	648.694	96.0911	43.853	3	true	972.537	96.5545	60.2681	2	true
C(+57.02)Q(+.98)FKGAGT(-18.01)EC(+57.02)R	+ -	648.777	20.5974	42.5548	2	true					false
ANAGHQVTVLEAS	+ +	648.829	29.0875	22.2863	2	false	648.83	30.405	36.9896	2	false
C(+57.02)KGGTHGYDNEFKSMQAIFLAHGPGFNEK	+ +	648.906	88.7535	70.7426	5	true	648.905	89.9465	69.628	5	false
TIVC(+57.02)GENNSC(+57.02)LKELC(+57.02)EC(+57.02)DKAVAIC(+57.02)LRK	+ +	648.913	68.9069	48.8393	5	false	810.888	69.8854	41.3907	4	false
LIHQLPKEEIQAIC(+57.02)RP	+ +	649.029	53.8549	62.1503	3	true	487.022	55.0551	32.9145	4	false
KW(+31.99)VHEM(+15.99)VNSMNGFYR	+ -	649.294	59.4246	72.9853	3	true					false
IDKVNLMVDQQWMAVR	+ +	649.338	87.4556	87.0204	3	true	649.336	88.7592	78.3132	3	true
E(-18.01)TYPDVPHC(+57.02)AK	+ +	649.796	31.4219	63.1302	2	true	649.795	31.9619	65.4875	2	false
VGGMDKLPTSMY	+ +	649.807	63.2511	23.4095	2	true	649.809	63.9712	44.8779	2	true
LVADTMAHEMGHNLGIHHDTGSC(+57.02)SC(+57.02)GGHSC(+57.02)	+ -	650.469	45.6187	32.7068	5	false					false
TFVNHYTIATGLYPESH	+ -	650.651	70.8382	36.5463	3	false					false
YLIDN(-17.03)RPPC(+57.02)ILNIPLR	+ -	650.692	102.609	47.4047	3	true					false
GGDEC(+57.02)NINEHR	+ +	650.771	16.0163	65.2382	2	true	650.77	17.0683	62.2206	2	true
SIIAGNTAVTC(+57.02)PP	+ +	650.833	53.3209	54.0337	2	true	650.83	53.9806	57.3656	2	true
DC(+57.02)PSDW(+31.99)SSYEGHC(+57.02)YR	+ -	650.903	42.3253	65.619	3	true					false
VTGC(+57.02)NPKTDF(sub S)Y	+ -	651.296	33.5511	20.9446	2	false					false
WE(sub K)DKTIVC(+57.02)GENNSC(+57.02)LK	+ -	651.632	28.2307	51.839	3	false					false
AVAIC(+57.02)LREN(+.98)LD(+43.99)TYNKK	+ -	651.665	64.6349	23.3582	3	false					false
SNKSYS(sub T)PWDKDIMLIR	+ -	651.668	70.0656	25.0036	3	false					false
TYKGG(sub S)LVGNSL(sub M)LQDVTC(+57.02)K	+ -	651.675	74.7275	21.2412	3	false					false
ETYPDVPHC(+57.02)AN	+ -	651.774	27.9623	44.3446	2	false					false
IQGETYLIEPLKLSDSEAHAVYK	+ +	651.843	86.6231	73.9562	4	false	651.843	87.9031	33.6104	4	false
LQGETYLIEPLKLSDSEAHAVYK	+ +	651.843	86.6231	73.9562	4	false	651.843	87.9031	33.6104	4	false
YLISHTPQC(+57.02)ILNEPLR	+ +	652.012	73.6411	78.6132	3	true	652.012	73.5659	89.0502	3	true
IEVMQFTEHTDC(+57.02)EC(+57.02)R	+ -	652.275	52.9692	68.8807	3	false					false
W(+27.99)VPADSRTLC(+57.02)AGILQGGK	+ -	653.001	48.1181	30.0715	3	false					false
YVLANAGHQVTVLEASER	+ +	653.009	59.6765	58.3575	3	false	979.011	60.7297	75.5761	2	true
STTLC(+57.02)AGILQGGK	+ -	653.344	47.917	57.5856	2	false					false
YLGYLT(sub N)VIFDDKGNVIK	+ +	653.36	111.42	48.6589	3	false	979.535	112.255	60.2966	2	true
RFDEIVGGMDKLPTSMY	+ +	653.65	91.4679	62.3884	3	false	653.649	92.2983	56.7778	3	false
QVPVVQAYAFGK	+ +	653.863	64.42	66.4796	2	true	653.861	64.6489	64.2704	2	true
D(+41.03)C(+57.02)PSDWSSYEGHC(+57.02)YR	+ +	653.919	43.7977	42.2431	3	false	653.917	44.8282	53.6599	3	false
TDVVSPPVC(+57.02)GNY	+ -	654.301	53.5628	52.7181	2	true					false
ELC(+57.02)EC(+57.02)DKAVAI	+ -	654.302	42.2642	24.4184	2	false					false
SVHYRSGTKIFLTC(+57.02)TKKFWEDDGIHGGK	+ -	654.334	61.2067	40.1347	5	false					false
SSGNPILLNKN(+.98)ISEDQDVKAEVN(+.98)K	+ +	654.335	56.0174	67.2382	4	true	872.11	56.6391	70.7769	3	true
HIAPISLPSSPPSVGSVC(+57.02)R	+ +	654.347	70.7931	82.6003	3	true	654.347	71.1676	83.2696	3	true
HIAPLSLPSSPPSVGSVC(+57.02)R	+ +	654.347	70.7931	82.6003	3	true	654.347	71.1676	83.2696	3	true
G(+42.01)D(-18.01)EPDDC(+57.02)C(+57.02)NGISADC(+57.02)PR	+ -	654.571	44.336	35.9945	3	true					false
IDKVNLM(+15.99)VDQQWMAVR	+ -	654.67	81.8831	45.6563	3	false					false
LYC(+57.02)FPNS(+126.10)PGK	+ +	654.837	50.8682	31.8608	2	true	654.834	52.7763	35.89	2	true
DNRPPC(+57.02)ILNIP	+ +	654.841	80.7165	19.3661	2	false	654.84	81.1478	22.9013	2	true
GDDM(+15.99)D(+43.99)DYC(+57.02)NGISAGC(+57.02)PR	+ -	654.901	26.2607	23.1286	3	false					false
EGWYANLGPM(+15.99)R	+ +	655.304	65.0699	64.0836	2	true	655.301	66.0754	56.7803	2	true
RFHC(+57.02)G(sub S)GTLINQEWVLTAANC(+57.02)DR	+ +	655.315	78.2334	61.6078	4	false	655.315	79.8357	75.936	4	true
RVRE(+21.98)VN(+.98)KDPGVLEYPVKPSEVGK	+ -	655.355	52.0447	53.5005	4	true					false
GFA(sub T)RLWNYFHTTLIPK	+ -	655.357	105.904	46.5695	3	false					false
IHLGKHAGSVANYDEVVR	+ +	655.683	33.6015	74.4051	3	true	655.68	35.1841	76.9252	3	true
SNTLNSFGEWR	+ -	655.809	62.3306	27.9392	2	false					false
NFDFVTMKPVL	+ +	655.845	105.163	45.0082	2	true	655.844	105.82	52.2829	2	true
YLIDNRPPC(+57.02)ILNIPLR(-.98)	+ +	656.038	95.9635	47.4594	3	false	656.039	96.1407	58.5069	3	false
LVADTMAHEMGH	+ -	656.295	35.0422	55.3509	2	true					false
VSPPVC(+57.02)GNYYR	+ -	656.311	35.7248	42.084	2	true					false
AAY(+31.99)PELPAEYR	+ -	656.313	55.8989	53.1314	2	false					false
MILQET(-18.01)GKNPAK	+ +	656.358	37.495	38.6037	2	true	656.358	63.6423	21.6327	2	false
L(+163.05)IDNRPPC(+57.02)ILNIPLR	+ -	656.362	105.426	22.2455	3	false					false
NLQVAVTMAHELGHNLGMHHDGNQ	+ +	656.562	82.2995	62.0279	4	true	875.08	83.8565	39.4972	3	true
YLIDN(+.98)RPPC(+57.02)ILNIPLR	+ -	656.698	102.784	55.7124	3	true					false
YLIDNRPPC(+57.02)ILN(+.98)IPLR	+ -	656.699	102.398	45.1432	3	false					false
SGTKIFLTC(+57.02)TKKFWEDDGIHGGK	+ +	657.083	64.526	87.7327	4	true	657.085	65.5671	92.8565	4	true
AVAIC(+57.02)FRE(+14.02)NLD(+14.02)TYDKK	+ -	657.672	52.4215	28.7957	3	false					false
VWHTMEDNEENLDKPTIDNISK	+ +	657.812	57.6785	86.1122	4	true	657.811	58.5711	76.8774	4	false
VWHTMEDNEENLDKPTIDNLSK	+ +	657.812	57.6785	86.1122	4	true	657.811	58.5711	76.8774	4	false
TYHLVAVTMAHELGHNLGMD(+14.02)HDR	+ +	658.572	76.56	80.0303	4	true	527.058	79.1638	57.4141	5	false
ETYPDVPHC(+57.02)AK	+ +	658.801	20.6547	69.0284	2	true	439.536	22.7363	68.3484	3	true
DIVINDLSLIHQLPKEE	+ +	659.363	98.8478	40.807	3	true	659.362	99.4138	40.4627	3	false
GD(+21.98)WNDDTC(+57.02)TGQSADC(+57.02)PR	+ -	659.573	39.3714	43.0703	3	true					false
ENLDTYNKS(+88.00)F	+ -	659.785	28.3347	23.3581	2	false					false
LKELC(+57.02)EC(+57.02)DKAVAIC(+57.02)LR	+ -	660.002	51.7566	59.5874	3	true					false
EVGEEC(+57.02)DC(+57.02)GPPA	+ -	660.248	19.8279	60.8022	2	true					false
AAYPWWPA(sub V)TTR	+ +	660.331	83.9916	45.3707	2	true	660.33	84.7163	51.1654	2	true
TAVVFDGP(+15.99)TIGRA	+ -	660.35	64.4921	19.4883	2	false					false
N(+27.99)RVGEVNKDPGVLEYPVKPSEVGK	+ -	660.352	52.5273	65.8823	4	true					false
LTPGSQC(+57.02)AD(-18.01)GLC(+57.02)C(+57.02)DQC(+57.02)R	+ -	660.599	33.0282	51.7521	3	true					false
ELC(+57.02)EC(+57.02)DKAVAIC(+57.02)LREN	+ +	660.639	50.2937	55.9326	3	true	660.638	50.2529	54.5448	3	false
ELC(+57.02)EC(+57.02)DKAVAN(sub I)C(+57.02)LRKN	+ -	660.641	50.0958	20.424	3	false					false
ELC(+57.02)EC(+57.02)DKAVAIC(+57.02)LRKN(+.98)	+ -	660.649	42.6195	27.5083	3	false					false
C(+57.02)C(+57.02)FVHDC(+57.02)C(+57.02)Y	+ -	660.717	35.0345	47.5787	2	true					false
QPQAQSWSC(+57.02)S(+14.02)K	+ -	660.802	32.3466	48.9055	2	false					false
FDEIVGGMDKLP	+ -	660.829	80.7352	25.1439	2	false					false
SIC(+57.02)KGEL(sub T)SWLK	+ +	660.854	55.3481	48.2592	2	true	440.904	55.6459	53.364	3	true
TDSYTYSK(+31.99)ENGD(+14.02)VVC(+57.02)GGDDPC(+57.02)KK	+ -	661.033	53.7819	28.6955	4	false					false
TDIVSPPVC(+57.02)GNY	+ -	661.31	60.8988	45.7424	2	true					false
TDLVSPPVC(+57.02)GNY	+ -	661.31	60.8988	45.7424	2	true					false
ATSTTLC(+57.02)AGILQGGKDTC(+57.02)K(sub E)	+ -	661.328	44.5713	41.7283	3	true					false
YLID(+14.02)N(+.98)RPPC(+57.02)ILN(+.98)IPLR	+ -	661.696	98.0594	26.0269	3	false					false
Y(+15.99)LIDNRPPC(+57.02)ILNIPLR	+ -	661.698	97.8589	61.136	3	true					false
YLIDNRP(+15.99)PC(+57.02)ILNIPLR	+ -	661.7	97.5783	40.8265	3	true					false
QIC(+57.02)EC(+57.02)DRVAAT	+ +	661.794	17.9381	52.4627	2	true	661.794	19.1175	46.1142	2	true
QVGEFYQVV(sub I)VR	+ +	662.356	68.5553	47.1108	2	true	662.357	68.2522	39.3128	2	false
LTTGG(sub S)QC(+57.02)AEGLC(+57.02)C(+57.02)DQC(+57.02)R	+ -	662.602	16.9865	42.6486	3	false					false
ATYTISITHEHDYEAISNMPVEK	+ -	663.07	70.2235	63.5042	4	false					false
EGW(+31.99)YANLGPMR	+ -	663.301	72.9856	64.9288	2	true					false
GLEDVSKYPN(+.98)LIEELLR	+ +	663.691	131.927	66.146	3	true	663.692	132.974	68.4261	3	true
C(+57.02)T(-18.01)GQ(+.98)DC(+57.02)YGGVAR	+ -	663.764	32.0037	58.7962	2	true					false
C(+57.02)DC(+57.02)GAPENT(sub P)C(+57.02)C(+57.02)DAATC(+57.02)K	+ -	663.901	12.9505	38.3111	3	true					false
ADC(+57.02)PSDWSSYEGHC(+57.02)YR	+ -	663.92	42.1354	71.5669	3	true					false
SQLNLTPE(+43.99)QQAYLDAKK	+ +	664.341	39.6345	25.6851	3	false	664.34	40.4336	30.1309	3	false
A(+57.02)SQSNLTPAQQAYLDAKK	+ -	664.343	39.837	30.3165	3	true					false
YIELVIVADHR	+ +	664.372	68.6971	72.3337	2	true	664.372	69.5955	71.3209	2	true
LP(sub R)PGAQC(+57.02)AEGLC(+57.02)C(+57.02)DQC(+57.02)R	+ -	664.614	24.4504	28.1838	3	false					false
R(+68.06)PGAQC(+57.02)ADGLC(+57.02)C(+57.02)DQC(+57.02)R	+ -	664.615	25.0455	21.1021	3	true					false
K(sub R)GDDPDIC(+57.02)C(+57.02)NGISAGC(+57.02)PR	+ -	664.617	28.6148	55.9163	3	true					false
INIFDYEVC(+57.02)R	+ -	664.819	82.2236	42.3802	2	false					false
INLFDYEVC(+57.02)R	+ -	664.819	82.2236	42.3802	2	false					false
RFDEIVGGMDKLPTSMYQAIQEK	+ +	664.835	98.767	90.4136	4	true	886.107	100.278	82.4765	3	true
RGDDLDDD(sub Y)C(+57.02)NGISAGC(+57.02)PR	+ -	664.943	31.5989	26.6465	3	true					false
RFDEIVGGMDQLPTSMYEAIKEK	+ -	665.081	101.436	43.1294	4	true					false
ENLDTYNKKYRYNYLKPFC(+57.02)K	+ +	665.086	52.8273	53.6722	4	true	665.084	53.5955	47.5737	4	true
LRPGAQC(+57.02)AD(+14.02)GLC(+57.02)C(+57.02)DQCR	+ -	665.286	27.5271	70.9907	3	true					false
LRPGAQC(+57.02)AEGLC(+57.02)CDQC(+57.02)R	+ -	665.286	27.8312	65.5173	3	false					false
LRPGAQC(+57.02)AD(+14.02)GLCC(+57.02)DQC(+57.02)R	+ -	665.287	29.2637	75.2227	3	true					false
GVNIPC(+57.02)AQEDVK	+ -	665.325	36.3325	47.8946	2	false					false
FELF(sub G)KMILQETGKNPAK	+ -	665.363	22.4229	28.2427	3	false					false
QP(sub F)GQMILKETGK	+ -	665.363	38.5831	19.2686	2	false					false
MILQETGKNPAK	+ +	665.365	19.706	65.8286	2	true	665.362	22.0871	68.7845	2	true
NLDLDSIIAEVK	+ +	665.368	107.874	56.7823	2	true	665.366	108.933	45.4529	2	false
FAGEYTAQAHGWIDSTIK	+ +	665.659	72.1005	39.5526	3	true	665.66	72.8223	43.1961	3	false
MILQETGKN(+.98)PAK	+ +	665.855	22.0254	44.7877	2	true	665.857	23.3868	46.8971	2	true
MILQ(+.98)ETGKNPAK	+ +	665.857	22.6416	54.1951	2	true	665.854	23.9896	59.2633	2	true
RVVIVGAGMSGLSAAYVLANAGHQVTVLEASER	+ +	665.961	120.384	110.192	5	true	1109.26	121.495	113.536	3	true
RVGEVNKDPGVLEYPVKP	+ +	666.032	49.2222	58.5576	3	true	666.033	50.0576	60.7366	3	true
LRPGAQC(+57.02)AEGLC(+57.02)	+ -	666.313	25.5134	41.3692	2	false					false
IMGWGSITPIEK	+ +	666.356	83.9939	53.2537	2	true	666.357	84.383	52.1078	2	true
IMGWGSITPIQ(+.98)K	+ -	666.357	86.906	40.9925	2	true					false
LHSWVEC(+57.02)ESGE	+ -	666.779	36.7624	33.2427	2	false					false
VVPESLFAWER	+ +	666.851	94.7136	66.9879	2	true	666.851	96.0303	61.9139	2	true
NLHNC(+57.02)VNLILLADHGMEAISC(+57.02)N(+.98)R	+ -	667.07	106.134	58.8564	4	false					false
YGIGDDANYFQA	+ -	667.288	75.7146	31.1543	2	false					false
HNPQC(+57.02)ILNEPL	+ +	667.83	60.8502	50.5943	2	true	667.83	61.1219	51.7746	2	true
EC(+57.02)DKAVAIC(+57.02)LR	+ -	667.834	50.8707	57.0019	2	false					false
VVSLNVLCTECR	+ -	668.342	82.4392	46.475	2	false					false
SVAVVMD(+37.03)HSKKNLRVAVTMAHELGHNLGMR	+ -	668.359	138.467	51.9465	5	true					false
RFDEIVGGM(+15.99)DKLPTSMYQAIQEK	+ -	668.832	91.6503	75.9713	4	true					false
RFDEIVGGMDKLPTSM(+15.99)YQAIQEK	+ +	668.833	90.2909	72.4962	4	true	668.832	92.6697	60.4872	4	false
TIVC(+57.02)GENNSCLK	+ -	669.313	26.2883	49.3647	2	true					false
TIVCGENNSC(+57.02)LK	+ +	669.313	26.4814	51.8942	2	true	669.312	27.8044	60.2011	2	true
ESLKHDDIFAY	+ +	669.322	54.5978	20.987	2	false	669.322	56.5023	22.5666	2	false
ISHDNAQLLTT(+87.05)IDLDGNTIGLAHVG	+ -	669.601	77.1422	19.8224	4	false					false
TIVCGEN(+.98)NSC(+57.02)LK	+ -	669.804	28.9297	53.6178	2	true					false
TIVCGENN(+.98)SC(+57.02)LK	+ -	669.804	29.2952	43.2632	2	false					false
LWQFEMLIMK	+ -	669.852	124.216	22.5909	2	false					false
RFDEIVGGMDKLPTSMYQAIQEKVHLNAR	+ +	670.147	110.171	107.576	5	true	837.431	111.079	91.724	4	true
GNC(+57.02)PILDHQC(+57.02)HNLFGAR(sub G)	+ +	670.313	53.9721	42.8319	3	true	502.986	55.0178	39.1544	4	true
YVE(+14.02)VVIVADYR	+ +	670.367	87.2011	39.2496	2	false	670.365	88.4478	45.2644	2	true
YVELVIVADY(sub H)R	+ -	670.367	86.9869	36.4164	2	true					false
SS(+79.97)ELVVGGDEC(+57.02)NIN(+.98)E(+14.02)HR	+ -	670.616	14.3365	19.1751	3	false					false
S(+79.97)SELVVGGDEC(+57.02)N(+.98)INE(+14.02)HR	+ -	670.617	14.5393	20.5821	3	false					false
EGW(+31.99)YANLGPM(+15.99)R	+ -	671.299	72.5429	49.9518	2	true					false
AYTGGMC(+57.02)DPRYSVGVVMDHSPINR	+ -	671.312	76.3251	59.1964	4	true					false
YFCGMTLINQEWVLTAAHC(+57.02)NRR	+ -	671.573	107.049	61.1717	4	true					false
YFC(+57.02)GMTLINQEWVLTAAHCNRR	+ -	671.573	107.821	62.0119	4	true					false
YIELVVVADHGMFTKYK(sub N)	+ +	671.69	89.4369	40.3756	3	true	671.689	90.6059	38.2328	3	true
YPPVEDHC(+57.02)YY	+ +	671.773	43.5974	31.3183	2	true	671.774	45.5692	40.42	2	true
IHFAGEYT(-18.01)AND(+14.02)HGWIDSTIKSGLR	+ -	671.838	98.4096	34.3388	4	false					false
LHFAGEYT(-18.01)AND(+14.02)HGWIDSTIKSGLR	+ -	671.838	98.4096	34.5456	4	false					false
IYFAGEYTAQAHGWIDSTIKSGLR	+ +	671.841	98.6305	94.612	4	true	671.841	100.168	67.8891	4	false
DKTIVC(+57.02)GENNSC(+57.02)LKELC(+57.02)EC(+57.02)DKAVAIC(+57.02)LR	+ +	671.92	73.5252	101.071	5	true	671.919	74.5839	98.2821	5	true
DKTLVC(+57.02)GEDNSC(+57.02)LKELC(+57.02)EC(+57.02)DKAVAIC(+57.02)LR	+ +	672.115	77.3674	100.699	5	true	839.89	78.5855	105.53	4	true
LTT(+13.03)GSQC(+57.02)ADGLC(+57.02)C(+57.02)DQC(+57.02)R	+ +	672.277	27.9825	33.7776	3	false	672.277	29.6218	40.9962	3	false
LTTGS(+13.03)QC(+57.02)ADGLC(+57.02)C(+57.02)DQC(+57.02)R	+ -	672.278	28.1608	39.3706	3	false					false
C(+57.02)TGQDC(+57.02)YGGVAR	+ -	672.279	31.988	62.9613	2	false					false
LKQLC(+57.02)E(+37.96)C(+57.02)DKAVAIC(+57.02)LR	+ -	672.328	49.8732	33.8337	3	true					false
NIYYSPT(sub G)DEDK	+ -	672.8	28.5657	33.2632	2	false					false
RNPLEEC(+57.02)FRETDYEEFLEIAK	+ -	672.821	102.268	71.9788	4	false					false
SIIAGNTDVTC(+57.02)PP	+ +	672.827	52.6906	47.4534	2	true	672.827	53.0206	55.2802	2	true
DQHWRYLIDNRPPC(+57.02)ILNIPLR	+ -	673.109	100.841	82.172	4	true					false
QNSGTYNNQYMILDTKK	+ +	673.326	46.1303	69.6208	3	true	1009.49	47.5992	78.4452	2	true
M(+15.99)ILQETGKNPAK	+ +	673.361	19.4707	65.0222	2	true	673.36	18.2653	68.0335	2	true
FKGAGTEC(+57.02)RAAKDDC(+57.02)DMADVC(+57.02)TGR	+ +	673.54	40.0871	39.5485	4	true	673.539	41.8876	51.1837	4	true
ENSGTYNNQYMILDTKK	+ +	673.654	48.5382	49.0611	3	false	673.654	50.3799	57.5348	3	false
FKGAGTEC(+57.02)RAATDEC(+57.02)DMADLC(+57.02)TGR	+ +	673.788	41.5739	60.0577	4	true	898.048	43.0733	63.6753	3	true
AQIIDDAFNLAR	+ -	673.856	83.0758	51.7436	2	false					false
D(+214.97)YTYSWKDGDIVC(+57.02)GGDDPC(+57.02)KK	+ -	674.261	54.0098	19.0815	4	false					false
IMGW(+15.99)GSITPIQ(+.98)K	+ -	674.351	83.3084	32.3821	2	false					false
IM(+15.99)GWGSITPIEK	+ +	674.354	77.2154	49.2245	2	true	674.353	75.5436	49.547	2	true
IM(+15.99)GWGSITPIQ(+.98)K	+ -	674.355	78.4869	34.7145	2	true					false
SYGVYGC(+57.02)NC(+57.02)GVGG	+ -	675.266	39.0316	37.8809	2	false					false
IEVMQFTEHTD	+ -	675.306	60.4762	37.8982	2	false					false
YTAQAHGWIDST	+ -	675.309	42.9937	28.3584	2	false					false
LYC(+57.02)VDSSPANKN(-18.01)	+ -	675.311	22.7643	45.2043	2	false					false
VKTYRNEKEGWYANLGP	+ +	675.678	46.7272	21.359	3	false	1013.01	50.1006	33.3212	2	true
NINILDYAVC(+57.02)R	+ +	675.846	85.8699	45.8514	2	true	675.845	86.8908	48.335	2	true
LTPGSQC(+57.02)AEGLC(+57.02)C(+57.02)EQC(+57.02)R	+ -	675.949	25.5629	19.7289	3	false					false
G(+57.02)D(+57.02)EYFYC(+57.02)RK	+ +	676.29	24.9708	37.4355	2	true	451.196	26.3539	35.079	3	false
SAGQLYEESLQK	+ +	676.838	38.0522	70.0795	2	true	676.838	36.3164	70.9267	2	true
K(+170.04)EEIQAIC(+57.02)RPSMIQR	+ -	677.007	44.9121	41.7159	3	true					false
ADDRNPLEEC(+57.02)FRETDY	+ +	677.292	65.3954	53.6626	3	true	677.29	66.3913	62.5741	3	false
IANMMADSGKTWAETFEK	+ +	677.318	77.4995	83.6832	3	true	677.318	78.8408	78.7073	3	false
SAGQ(+.98)LYEESLQK	+ -	677.33	38.2607	58.3028	2	false					false
SAGQLYEESLQ(+.98)K	+ -	677.331	39.0889	52.8033	2	true					false
SILEEHP(+13.98)DEVSHIFRPSC(+57.02)VTALR	+ -	677.337	109.862	20.8715	4	false					false
FKAAGTEC(+57.02)R(+.98)AATDEC(+57.02)DMADLC(+57.02)TGR	+ +	677.536	34.602	39.2673	4	true	677.535	35.6446	29.8658	4	false
FKGAGTEC(+57.02)RAAKDDC(+57.02)DM(+15.99)ADVC(+57.02)TGR	+ +	677.538	33.3144	56.0295	4	true	677.535	35.8586	44.8115	4	false
SLIHQLPKEEIQAIC(+57.02)RP	+ +	678.039	61.9165	41.2208	3	true	678.04	62.6433	21.8727	3	false
RFDEIVGGMDKLPTS(+438.09)MYQAI	+ -	678.059	98.7608	29.7445	4	false					false
LRPGAQC(+57.02)AEGLC(+57.02)C(+57.02)D(-18.01)QC(+57.02)R	+ -	678.29	25.3769	67.9026	3	true					false
AATYFWPGSEVK	+ +	678.336	72.4219	67.0909	2	true	678.335	73.55	72.2271	2	true
KPEIQNEIVDLHNSLK(sub R)R	+ -	678.375	52.4271	59.8365	3	true					false
KPEIQNEIVDLHNSLRK(sub R)	+ +	678.375	52.6275	45.8562	3	true	678.375	54.5215	79.0767	3	true
KPE(+129.04)IQNKIVDLHNSLR	+ -	678.377	53.6117	33.2039	3	true					false
K(sub R)C(+57.02)GGC(+57.02)C(+57.02)TDESLEC(+57.02)TATGK	+ -	678.606	18.1551	57.2933	3	true					false
KPEIE(sub Q)NKIVDLHNSLE(sub R)R	+ -	678.706	54.2738	24.4246	3	false					false
SEC(+57.02)DIAESC(+57.02)TGQ	+ -	678.756	19.0861	59.8245	2	false					false
K(+170.04)ELC(+57.02)EC(+57.02)DKAVAIC(+57.02)LR	+ -	678.99	49.6826	21.1231	3	false					false
GC(+57.02)YC(+57.02)GWGGIGQPKDATD(+37.96)R	+ -	679.275	18.8344	21.5228	3	false					false
H(sub A)KGDDLDDYCNGISAGCPR	+ -	679.291	36.5545	40.5233	3	false					false
ARGDDLDDS(sub Y)C(+57.02)NGISAGC(+57.02)PR	+ -	679.293	37.1951	26.3067	3	false					false
M(+27.99)ILQETGKNPAK	+ -	679.361	45.6538	51.9597	2	false					false
SEC(+57.02)DIAESC(+57.02)AGQS(+87.05)ADC(+57.02)PTDDFHR	+ +	679.522	40.6905	33.6883	4	false	679.52	41.18	41.4702	4	false
GNLSPGAVDMIGDL	+ +	679.835	98.5564	25.4009	2	false	679.835	99.3091	36.839	2	true
SATLDFE(+17.03)PVYQFSDC(+57.02)SR	+ -	680.312	90.3302	50.1701	3	false					false
SWKDKTIVC(+57.02)GENNSC(+57.02)LK	+ -	680.327	31.6937	51.8821	3	true					false
NSEHIAPLSLPSN(-18.01)	+ +	680.847	60.2435	41.1766	2	false	680.846	61.1679	48.5458	2	false
YNYLKPFC(+57.02)KK	+ +	680.855	36.2489	63.0507	2	true	680.858	38.1854	69.1971	2	true
MAHELGYNLGIDHDRDS(sub F)C(+57.02)SC(+57.02)C(+57.02)PN	+ -	681.027	44.7966	25.0244	4	false					false
GQFQGIVFYGAHPC(+57.02)GQAPKPGLYTK	+ -	681.096	73.0916	61.1734	4	false					false
DRYSYSWKDKTIVC(+57.02)GENNSC(+57.02)LK	+ +	681.569	48.2013	96.3559	4	true	908.421	49.2048	83.592	3	true
IMGW(+31.99)GSITPIQ(+.98)K	+ -	682.35	83.2653	33.4003	2	false					false
SLEDGTLYIIEQVPKLVK	+ +	682.39	125.234	69.9321	3	true	682.389	126.131	55.9051	3	true
IKVQ(+15.00)SAPSVTLDLFGNWR	+ -	682.706	123.57	31.6568	3	false					false
IIT(sub V)QSVPSVTLDLFGN(sub K)WR	+ -	682.706	123.359	26.764	3	false					false
SHDNAQLLTTIDFDGDT(+203.08)VGLAYVRGMC(+57.02)QL	+ -	683.525	88.847	26.9196	5	false					false
SAGQLYE(+57.02)ESLGK(+27.99)	+ -	683.826	35.7677	23.2869	2	true					false
SAGQLYEE(+57.02)SLGK(+27.99)	+ -	683.828	35.1809	32.2815	2	false					false
Q(-17.03)SSLPPKADLSLK	+ +	683.883	54.3983	38.6428	2	true	683.882	55.5674	59.4641	2	true
LRPGAQC(+57.02)AEGLC(+57.02)C(+57.02)DQC(+57.02)R(-.98)	+ -	683.966	22.7379	61.1026	3	true					false
SAGQLYEESLQKAVEELR	+ +	684.02	99.9534	84.054	3	true	684.02	101.33	72.9851	3	true
VVSLNVLC(+57.02)TEC(+57.02)RVPTYVPLEKEK	+ +	684.114	86.1028	72.7581	4	true	684.114	86.9809	63.3081	4	true
LRPGAQC(+57.02)AEGLC(+57.02)C(+57.02)DQC(+57.02)R	+ +	684.295	20.4774	108.622	3	true	684.293	26.3179	95.6803	3	true
LYC(+57.02)VDSSPANKN	+ -	684.316	21.3877	62.66	2	false					false
LRPGAQ(+.98)C(+57.02)AEGLC(+57.02)C(+57.02)DQC(+57.02)R	+ -	684.621	28.0723	62.0544	3	true					false
LRPGAQC(+57.02)AEGLC(+57.02)C(+57.02)DQ(+.98)C(+57.02)R	+ +	684.622	27.0544	73.5796	3	true	684.621	28.2465	63.3955	3	false
RPRAQ(+15.00)C(+57.02)AEGLC(+57.02)C(+57.02)DQC(+57.02)R	+ -	684.626	26.5941	58.9465	3	false					false
RIANA(sub V)LC(+57.02)SC(+57.02)SEDC(+57.02)LEKK	+ -	685.322	28.2801	67.4623	3	false					false
GIVSGGGNPC(+57.02)A(sub G)QPR	+ -	685.335	19.0538	34.4869	2	false					false
RYFC(+57.02)GMTLINQEWVLTAAHC(+57.02)NR	+ -	685.827	99.3737	44.4779	4	false					false
MILQETGKNPAK(-.98)(+42.01)	+ -	685.877	23.4474	46.8925	2	true					false
MILQETGK(+41.03)NPAK	+ +	685.877	23.0516	46.3785	2	true	685.875	24.2932	51.6249	2	false
DRYSYSWKDKTLVC(+57.02)GED(+17.03)NSC(+57.02)LK	+ -	686.073	21.1794	44.0342	4	false					false
TYRNDN(sub K)EGWYANLGPMR	+ +	686.314	67.6663	45.2524	3	true	686.315	68.8089	46.816	3	false
M(+42.01)ILQETGKNPAK	+ -	686.369	48.5076	52.3715	2	true					false
SATLDFEPVYQFSDC(+57.02)SRDQHWR	+ -	686.811	86.5704	55.9424	4	true					false
SLPSSPPSVGSVCR	+ -	686.849	49.7765	36.1249	2	false					false
IMGWGSITPIQK(+42.01)	+ +	686.87	86.791	40.0768	2	false	686.869	87.8551	42.089	2	false
LTP(+15.99)GAQC(+57.02)AEGLC(+57.02)C(+57.02)YQC(+57.02)R	+ +	687.287	41.0968	67.2826	3	true	1030.42	42.0336	64.0095	2	true
SEC(+57.02)DIAESC(+57.02)TGQSAY(sub H)C(+57.02)PTDRFHR	+ +	687.536	39.8864	62.7931	4	true	687.534	40.6908	69.5879	4	true
VIGGDEC(+57.02)D(+17.03)INEHPFLAFMYYSPR	+ -	687.57	114.502	50.8451	4	false					false
C(-17.03)C(+57.02)FVHDC(+57.02)C(+57.02)YK	+ +	687.739	57.6711	56.987	2	false	687.739	58.5187	54.5812	2	false
D(+57.02)(+57.02)PDIGMVDLGTK	+ +	687.832	59.3449	47.5557	2	true	687.832	59.1993	52.9115	2	true
RC(+57.02)GGC(+57.02)C(+57.02)TDESLEC(+57.02)TATGK	+ +	687.942	18.5748	90.9096	3	true	1031.41	20.0485	90.1899	2	true
C(+57.02)GGC(+57.02)C(+57.02)TDESLEC(+57.02)TATGK(+156.12)	+ -	687.946	21.1398	56.9124	3	false					false
C(+58.01)GGC(+57.02)C(+57.02)TDESLEC(+57.02)TATGKR	+ -	688.27	22.705	83.3278	3	true					false
TIVC(+57.02)GENNS(-18.01)C(+57.02)LK	+ +	688.819	60.8346	20.8821	2	false	688.818	61.5739	26.727	2	true
T(-18.01)IVC(+57.02)GENNSC(+57.02)LK	+ -	688.819	28.7613	31.7913	2	false					false
GVPHC(+57.02)ADINIFDYEVC(+57.02)R	+ -	688.982	84.6082	50.0148	3	false					false
TLVC(+57.02)GED(-18.01)NSC(+57.02)LK	+ +	689.31	25.4411	41.5574	2	true	689.309	26.4646	48.482	2	true
TLVC(+57.02)GEDNS(-18.01)C(+57.02)LK	+ +	689.312	68.9481	21.7518	2	false	689.31	69.8973	20.3326	2	false
NEKEGWYANLGP	+ +	689.326	62.5875	32.6408	2	true	689.328	63.756	51.8909	2	true
LRPGAQC(+57.02)ADS(sub G)LC(+57.02)C(+57.02)DQC(+57.02)R	+ -	689.625	21.9406	39.6782	3	false					false
LRPGAQC(+57.02)S(sub A)EGLC(+57.02)C(+57.02)DQC(+57.02)R	+ -	689.625	21.7515	41.658	3	true					false
LRPGAQC(+57.02)AEGLC(+57.02)C(+57.02)D(+15.99)QC(+57.02)R	+ -	689.626	22.9099	62.7875	3	true					false
TLVC(+57.02)GEDN(-17.03)SC(+57.02)LK	+ -	689.803	28.1959	55.6179	2	false					false
YYPNHNFPNGVG	+ +	689.812	42.6648	27.7878	2	true	689.811	42.7884	47.6126	2	true
YFC(+57.02)GM(+15.99)TLINQEWVLTAAHC(+57.02)NRR	+ -	689.826	89.5446	59.9007	4	false					false
NSEHIAPISLPSN	+ +	689.85	57.1963	44.4277	2	true	689.85	57.2885	47.0433	2	true
NSEHIAPLSLPSN	+ +	689.85	57.1963	44.4277	2	true	689.85	57.2885	47.0433	2	true
YLIDNRPPC(+57.02)ILNIPLRT	+ -	690.051	100.106	50.7959	3	true					false
AC(+57.02)SNGQC(+57.02)VDVNR	+ +	690.294	11.6924	37.2671	2	false	690.293	12.2979	68.2125	2	false
YYPNHNFPN(+.98)GVG	+ +	690.306	43.882	22.1219	2	false	690.303	44.6933	39.6173	2	true
ALTM(+15.99)EGNQASWR	+ +	690.322	37.4763	66.02	2	true	690.321	29.7568	72.9482	2	false
LTPGSQ(+.98)C(+57.02)AE(+57.02)GLC(+57.02)C(+57.02)DQC(+57.02)R	+ -	690.61	27.785	43.9013	3	true					false
SL(sub T)PTSVPPSASDC(+57.02)LRLDVR	+ -	690.693	73.0273	19.4505	3	false					false
YEQD(+31.97)C(+57.02)NYSDR	+ +	691.243	12.8316	43.9241	2	false	691.242	14.6925	44.5286	2	false
ETLVSILEEHPD	+ -	691.346	88.8029	42.5725	2	true					false
TITSFGEWRER	+ +	691.346	52.3337	52.0232	2	true	691.345	52.9736	57.7621	2	true
TLTSFGEWRER	+ +	691.346	52.3337	52.0232	2	true	691.345	52.9736	57.7621	2	true
SSGNPILLNKN(+.98)ISEDQDVK	+ +	691.357	50.769	57.9144	3	true	691.354	50.3763	66.6389	3	true
DQGKL(sub V)TDMESMK	+ +	691.819	28.2107	65.6639	2	true	691.816	29.4509	71.4816	2	true
VIIAYGIGDDANY	+ +	692.343	82.62	23.0937	2	false	692.343	83.1433	29.9538	2	true
SAGQLY(+31.99)EESLQK	+ -	692.834	35.1771	56.1453	2	true					false
R(+15.99)C(+57.02)GGC(+57.02)C(+57.02)TDESLEC(+57.02)TATGK	+ -	693.272	18.0364	46.4255	3	false					false
RC(+57.02)GGC(+57.02)C(+57.02)TD(+15.99)ESLEC(+57.02)TATGK	+ -	693.272	17.8389	61.0814	3	true					false
C(+57.02)GGC(+57.02)C(+57.02)TD(+15.99)ESLEC(+57.02)TATGKR	+ +	693.273	18.725	62.0634	3	true	693.271	20.3228	70.1967	3	true
VTVTYQTSEKET	+ +	693.344	20.0886	38.4899	2	true	693.342	21.8021	42.9491	2	true
AGYLESWDSLMPNINKLK	+ +	693.691	111.537	73.6492	3	true	1040.03	113.186	63.934	2	true
TPVPAGC(+57.02)YDSKVADISMAAK	+ +	694.34	57.0569	70.1883	3	true	694.339	57.6601	87.0404	3	true
KEGNLSPGAVDMIG	+ -	694.346	55.9142	25.2873	2	false					false
KPSETDIVSPPVC(+57.02)GNYYR	+ -	694.67	53.0278	66.3171	3	true					false
KFWEDDGIHGGK	+ +	694.833	28.2569	87.8031	2	true	694.832	30.0355	82.6945	2	true
C(-18.01)C(+57.02)YVHDC(+57.02)C(+57.02)YK	+ -	695.245	28.9375	20.1196	2	false					false
SYGVYGCNCGP(sub V)GGR	+ -	695.288	42.0363	39.2328	2	true					false
N(sub D)DPDIGM(+15.99)VDLGTK	+ -	695.829	51.0983	31.3062	2	true					false
TYRN(+.98)EKEGWYANLGPMR	+ -	695.999	59.8627	53.5453	3	true					false
C(+57.02)C(+57.02)FVHDCC(+57.02)YK	+ +	696.253	33.5793	61.3146	2	true	696.252	35.1711	53.1695	2	false
L(+71.04)TTGSQC(+57.02)AEGLC(+57.02)C(+57.02)DQC(+57.02)R	+ -	696.284	27.6902	32.5074	3	false					false
SYGVYGCNCGVGGR	+ +	696.295	44.1626	54.5258	2	true	696.295	44.8496	64.1404	2	true
SYGVYGCD(sub N)CGVGGR	+ -	696.788	46.6892	48.8193	2	true					false
VVSLNVLC(+57.02)TECR	+ +	696.854	73.1408	55.3648	2	true	696.856	73.8416	52.4374	2	false
KRFDEIVGGMDKLPTSMYQAIQEK	+ -	696.856	92.4127	44.1926	4	false					false
RFDEIVGGMDK(sub Q)LPTSMYRAIEEKV	+ -	696.858	93.7653	19.5466	4	false					false
SEC(+57.02)DIAESC(+57.02)TGQSADC(+57.02)PTDH(sub D)FKRN	+ -	697.035	27.5301	28.2669	4	false					false
DIVINDLSLIHQLPKEEI	+ -	697.057	111.153	35.383	3	false					false
TIVC(+57.02)GENNSC(+57.02)LK(-.98)	+ -	697.331	19.5416	58.1037	2	true					false
SAGQLYEESLQK(-.98)(+42.01)	+ +	697.351	42.0246	39.7733	2	true	697.351	42.2254	49.5642	2	false
LRH(sub P)GAQC(+57.02)AEGLC(+57.02)C(+57.02)DQC(+57.02)R	+ +	697.63	14.24	53.4416	3	true	697.628	16.0172	50.3592	3	true
SAPDWEGTAVINGEFKELK	+ -	697.685	85.5095	61.4854	3	false					false
KSHDNAQLLTGINFNGPTAGLGYLGGIC(+57.02)NTMYS	+ -	697.739	87.8221	25.4999	5	false					false
S(+42.01)AGQLYEESLQK	+ -	697.845	38.0254	51.6638	2	false					false
LSTGIVQD(+14.02)HSPIN	+ -	697.867	53.9337	32.693	2	true					false
VVIVGAGM(+15.99)AGLSAAY	+ -	697.871	90.4054	44.1512	2	true					false
TLVC(+57.02)GEDNSC(+57.02)LK	+ -	698.314	23.9658	65.8955	2	true					false
ELC(+57.02)EC(+57.02)DKAVAIC(+57.02)LRENL	+ -	698.331	72.66	24.7316	3	false					false
AKGDWNDDTC(+57.02)NGISAGC(+57.02)PR	+ +	698.628	34.7669	49.3339	3	true	698.628	31.8499	46.15	3	true
L(sub K)EVMQFTEHTDCECRPR	+ -	698.644	57.1318	41.4061	3	true					false
L(sub T)EVMQFTEHTDCECRPR	+ -	698.644	57.1318	51.5174	3	true					false
TLVC(+57.02)GEDN(+.98)SC(+57.02)LK	+ -	698.805	27.7473	53.1456	2	false					false
D(-18.01)VPQC(+57.02)ANINLFDYEVC(+57.02)R	+ -	698.984	83.7673	34.2974	3	false					false
R(sub G)GNEC(+57.02)NINEHR	+ -	699.816	16.0944	29.5488	2	false					false
SC(+57.02)VMAGTLSC(+57.02)EASYLFSDC(+57.02)SQKEHRAFLIK	+ -	699.929	92.0545	45.9708	5	true					false
SC(+57.02)VMAGTLSC(+57.02)EASYLFSDC(+57.02)SRKEHQAFLIK	+ -	699.929	92.4561	36.6982	5	false					false
LHSWVEC(+57.02)ESGEC(+57.02)C(+57.02)ER(sub Q)C(+57.02)	+ -	699.934	40.1667	37.9087	3	false					false
MEWYPEAAANAERWAF(sub Y)R	+ -	699.993	101.279	47.36	3	true					false
SLPSNPPSVGSVCR	+ +	700.354	46.3421	35.5285	2	true	700.353	47.6572	39.0588	2	true
LPTSMYQAIQEKVHLNAR	+ +	700.374	76.9624	77.6311	3	true	525.532	77.8034	61.3626	4	false
H(sub Y)IELVVVADHGMFKKYNSNLNTIR	+ +	700.375	72.2457	73.0354	4	true	700.374	72.2506	73.151	4	true
MWQNDLHPILIERYPGSPGSYAVR	+ +	700.607	88.349	79.2856	4	true	700.606	89.3601	52.3296	4	true
E(sub Q)VMPFMEVYS(sub R)HSVC(+57.02)QTR	+ -	700.649	86.5549	35.0121	3	false					false
AWWGGQPIWHTATYQGLK	+ -	700.686	94.2184	47.7726	3	true					false
LC(+57.02)SC(+57.02)SEDC(+57.02)LEK	+ -	700.777	18.0086	46.7826	2	false					false
SAGQLYEDS(+162.05)LR	+ -	700.83	35.6553	32.5045	2	false					false
TYRNEKEGWYANLGPM(+15.99)R	+ -	701.003	48.2561	66.1316	3	true					false
KLTSGSQC(+57.02)ADGVC(+57.02)C(+57.02)DQC(+57.02)R	+ -	701.292	23.7988	37.4891	3	false					false
C(+57.02)GGC(+57.02)C(+57.02)TDESLEC(+57.02)TATGK(+41.03)R	+ -	701.616	22.4153	41.8689	3	false					false
M(+42.01)TP(+31.99)GSQC(+57.02)AEGLC(+57.02)C(+57.02)DQC(+57.02)R	+ -	701.929	24.0846	25.5679	3	false					false
L(+42.01)S(+79.97)PGAQC(+57.02)AD(+14.02)GLC(+57.02)C(+57.02)DQC(+57.02)R	+ -	701.931	24.2681	31.1725	3	false					false
LS(+136.00)PGAQC(+57.02)ADGLC(+57.02)C(+57.02)DQC(+57.02)R	+ -	701.933	23.8939	30.2369	3	false					false
NDN(sub K)EGWYANLGPMRLPEK	+ +	702.003	84.2898	62.6557	3	true	1052.5	85.4911	54.6777	2	true
MC(+57.02)DPRQ(sub H)SVGVVR	+ -	702.345	28.2825	21.8911	2	false					false
SLFELGKMILQ(+.98)ETGKNPAK	+ -	702.384	112.279	61.6854	3	true					false
IQGETYLIEPLK	+ -	702.392	73.571	50.8297	2	false					false
LQGETYIIEPLK	+ -	702.392	73.571	50.8297	2	false					false
LQGETYLIEPLK	+ -	702.392	73.571	50.8297	2	false					false
HDNAQLLTT(sub A)IVFDGHV(sub T)IGR	+ +	702.708	94.9349	24.7288	3	false	702.708	95.2791	28.517	3	true
SC(+57.02)VMAGTLSC(+57.02)EASYLFSDC(+57.02)S(+13.03)RKEH	+ -	702.812	85.5025	42.2979	4	false					false
TPYQFQHFSEALTAPVDR	+ +	703.011	79.991	72.2622	3	true	703.012	80.917	76.8248	3	false
ALGNHEFDNGLAGLLDPLLK	+ -	703.044	127.695	25.6716	3	true					false
TLNQLYLEAANR	+ -	703.374	61.4792	63.9332	2	false					false
LRPGEQC(+57.02)AEGLC(+57.02)C(+57.02)DQC(+57.02)R	+ -	703.63	27.4802	21.2986	3	false					false
KPGSC(+57.02)PNVDM(+15.99)PIPPLGVC(+57.02)R	+ +	704.012	56.8678	60.8888	3	true	704.013	57.7935	62.8842	3	false
Q(+314.19)GAQC(+57.02)AEGLC(+57.02)	+ -	704.319	24.4389	23.1169	2	false					false
C(+57.02)GPPANC(+57.02)QNQC(+57.02)C(+57.02)DAATC(+57.02)K	+ -	704.602	11.9476	42.9984	3	true					false
LPTSMYQAIQEK	+ +	704.861	58.0637	67.5686	2	true	704.86	59.0553	79.4169	2	false
SLVE(+57.02)LGKMILQETGKNPAK	+ -	705.059	85.2057	31.146	3	false					false
TYSEENGVVVC(+57.02)GGDDPC(+57.02)KK	+ +	705.31	26.9882	68.8111	3	true	705.309	27.8149	57.9295	3	false
TYSEEN(+.98)GVVVC(+57.02)GGDDPC(+57.02)KK	+ -	705.638	27.3894	47.9735	3	true					false
C(+57.02)RN(-17.03)PNPVPTGC(+57.02)R	+ +	705.82	21.1194	49.3058	2	true	705.821	22.551	71.29	2	false
TIVC(+57.02)GENN(+15.99)SC(+57.02)LK	+ +	705.821	19.1461	29.4753	2	true	705.82	20.3524	40.2832	2	false
TIVC(+57.02)GEN(+15.99)NSC(+57.02)LK	+ +	705.822	20.1148	50.4624	2	true	705.82	21.7925	55.3153	2	true
RGDDM(sub L)DDYC(+57.02)NGISADC(+57.02)PR	+ -	706.275	36.9349	53.0176	3	false					false
TLVC(+57.02)GED(+15.99)NSC(+57.02)LK	+ +	706.312	23.4625	39.0585	2	true	706.313	24.2677	49.4113	2	false
IVGGMDKLPTSMY	+ +	706.352	73.25	23.5259	2	false	706.353	73.955	41.7523	2	false
FWEDDGIHGGKSTTDLPSR	+ +	706.668	44.1979	73.9212	3	true	706.668	45.2431	81.3215	3	true
DC(+57.02)GSSANCQNPC(+57.02)C(+57.02)DAATC(+57.02)K	+ -	706.919	13.9417	20.6456	3	false					false
EC(+57.02)DC(+57.02)GSPSNQ(sub P)C(+57.02)C(+57.02)DAATC(+57.02)K	+ -	707.243	16.3122	31.7034	3	true					false
C(+57.02)DC(+57.02)GS(+176.03)PANPC(+57.02)C(+57.02)DAATC(+57.02)K	+ -	707.244	15.6227	21.6345	3	false					false
C(+57.02)(+27.99)GSTSNC(+57.02)QDPC(+57.02)C(+57.02)DAATC(+57.02)K	+ -	707.246	13.7285	35.7898	3	false					false
TLTSF(+31.99)GEWRER	+ -	707.34	52.5158	34.5634	2	true					false
SFELW(sub G)KMILQETGKNPAK	+ -	707.381	106.426	38.3469	3	false					false
SLFELGKM(+15.99)ILQETGKNPAK	+ +	707.385	95.7875	89.2092	3	true	530.791	102.527	40.6747	4	true
HSWVEC(+57.02)ESGEC(+57.02)C(+57.02)H(sub D)QC(+57.02)R	+ -	707.597	17.7332	52.1195	3	true					false
C(+57.02)FEH(+40.03)DC(+57.02)C(+57.02)YGK	+ +	708.261	44.5498	21.8898	2	false	708.262	44.2961	35.3619	2	true
EWVLTAAHC(+57.02)DSK	+ +	708.832	41.1159	57.9239	2	true	708.833	41.6211	59.2447	2	false
N(sub D)DA(sub V)LDKDIMLIR	+ -	708.879	71.0271	31.1825	2	false					false
KLTPGSQC(+57.02)ADGLC(+57.02)C(+57.02)DQC(+57.02)R	+ -	709.302	22.901	39.7563	3	false					false
Q(-17.03)IC(+57.02)EC(+57.02)DRVAATC(+57.02)FRDNK	+ -	709.312	43.7127	72.9236	3	true					false
L(+57.02)K(+15.99)QGAQC(+57.02)AEGLC(+57.02)C(+57.02)DQC(+57.02)R	+ +	709.633	24.4466	68.8164	3	true	709.631	25.5066	59.4093	3	false
YGVYGC(+57.02)NC(+57.02)GVGGR	+ +	709.8	27.9813	70.3748	2	false	709.799	29.7752	68.8033	2	false
L(+42.01)K(+31.99)QGAQC(+57.02)AEGLC(+57.02)C(+57.02)DQC(+57.02)R	+ -	709.96	27.723	32.4156	3	false					false
M(sub L)RRGAQC(+57.02)AEGLC(+57.02)C(+57.02)DQC(+57.02)R	+ -	709.963	26.0324	39.0744	3	false					false
LR(+31.99)QGAQC(+57.02)AE(+14.02)GLC(+57.02)C(+57.02)DQC(+57.02)R	+ -	709.965	26.4315	21.3343	3	false					false
QLAFQD(+14.02)PATSFFSTSDHSK	+ -	710.002	90.1369	44.1812	3	false					false
NIYYSPSN(+.98)E(+14.02)DKGMVLPGTK	+ +	710.013	63.4388	37.3391	3	false	1064.52	63.8058	38.4841	2	true
YGVYGC(+57.02)N(+.98)C(+57.02)GVGGR	+ -	710.291	31.7614	61.7951	2	true					false
IMGWGTISPTKETYPDVPH	+ +	710.35	81.4587	21.078	3	false	710.35	82.6598	34.47	3	false
IANA(sub V)LC(+57.02)SC(+57.02)SEDC(+57.02)LEKKDC(+57.02)C(+57.02)TDYK	+ -	710.796	38.5685	66.7435	4	false					false
SFELTILHTNDVHARVEQTSRDSGK	+ +	710.862	59.2236	24.9133	4	false	568.891	60.1031	33.7058	5	false
C(+44.03)GSPNNC(+57.02)QDPC(+57.02)C(+57.02)DATTC(+57.02)K	+ -	711.258	14.8603	37.8789	3	false					false
KELC(+57.02)EC(+57.02)DKAVAIC(+57.02)LRENLDTYNK	+ -	711.342	61.3227	38.8248	4	false					false
NEKEGWYANLGPMRLPEK	+ +	711.358	73.321	79.6696	3	true	533.771	73.5206	85.8527	4	true
ELC(+57.02)EC(+57.02)DKAVAIC(+57.02)LRENLDTYN(+.98)KK	+ +	711.59	68.6213	59.2421	4	true	711.59	69.7375	71.0695	4	true
ELC(+57.02)EC(+57.02)DKAVAIC(+57.02)LREN(+.98)LDTYNKK	+ -	711.59	70.1755	34.3916	4	false					false
NDFYATGESYAGK	+ -	711.812	39.2921	68.5083	2	true					false
IM(+15.99)ADTVSDQPSSR	+ +	711.829	16.5873	54.5596	2	true	711.828	18.007	51.927	2	true
FALVGLEM(sub I)WSNR(sub Q)	+ -	711.864	110.634	29.2612	2	false					false
F(sub I)ALVGIEM(sub I)WSNR	+ -	711.864	110.817	28.7247	2	false					false
SAGQLYEESLQK(+14.02)(+57.02)	+ -	712.356	44.4598	28.248	2	false					false
C(+226.08)PTNC(+57.02)HDPC(+57.02)C(+57.02)DAATC(+57.02)K	+ -	712.589	14.5829	20.7168	3	false					false
Q(-17.03)ENENAWYFIK	+ +	712.829	93.5906	47.3621	2	false	712.827	94.7372	63.7612	2	true
LPTSM(+15.99)YQAIQEK	+ -	712.859	58.2908	60.4109	2	true					false
IMGWGTISSTKET(sub I)YPNVPR	+ -	713.03	73.7105	59.6369	3	true					false
FIYYPNHNFPN	+ -	713.331	65.9083	22.7506	2	false					false
VLNEDEQTRD(-18.01)PK	+ -	713.352	24.5362	25.7147	2	false					false
KDRYSYSWKDKTIVC(+57.02)GENNSC(+57.02)LK	+ -	713.594	40.8763	41.6101	4	true					false
TLVDNSYSC(+57.02)DPR	+ +	713.818	19.1233	22.3933	2	false	713.817	20.9059	21.6768	2	false
DYC(+57.02)NGISADC(+57.02)PR	+ -	714.288	26.1157	75.3299	2	false					false
YMTLTHTC(+57.02)NTPWAETSTK	+ +	714.66	56.0566	73.5489	3	true	1071.48	57.0311	84.7741	2	true
DYC(+57.02)N(+.98)GISADC(+57.02)PR	+ -	714.779	26.0003	47.1096	2	true					false
L(+127.06)TTGSQC(+57.02)AEGLC(+57.02)C(+57.02)DQC(+57.02)R	+ -	714.96	21.5359	43.4372	3	true					false
L(+57.02)K(+31.99)QGAQC(+57.02)AEGLC(+57.02)C(+57.02)DQC(+57.02)R	+ -	714.965	21.9818	28.0715	3	true					false
QIC(+57.02)EC(+57.02)DRVAATC(+57.02)FRDNK	+ +	714.987	27.8852	65.6095	3	true	714.986	29.3258	70.0739	3	true
SLPSSPPSVGSVC(+57.02)R	+ +	715.358	42.5216	50.7588	2	true	715.358	42.8165	55.5727	2	true
E(+387.13)LGKMILQETGKNPAK	+ +	715.366	75.6957	24.367	3	false	536.777	76.0267	22.2444	4	false
KYVEFVVVLDHGT(sub M)FTVYK	+ -	715.386	95.634	47.0608	3	false					false
AKGDDLD(+61.91)DYC(+57.02)NGISAGC(+57.02)PR	+ -	715.936	28.3955	50.0454	3	false					false
C(-17.03)C(+57.02)FVHDC(+57.02)C(+57.02)YGK	+ +	716.251	52.3376	66.0107	2	true	716.25	55.718	55.193	2	true
SEHIAPLSLPSNPPSVGSVCR	+ -	716.369	77.6067	54.353	3	false					false
VSLTD(+14.02)LEVWSNR	+ +	716.875	93.1437	38.1786	2	true	716.875	94.1447	35.9746	2	false
VSLTDLE(+14.02)VWSNR	+ -	716.876	92.9334	31.8074	2	false					false
NLTPAQQAYLDAK	+ -	716.876	43.9919	39.6692	2	true					false
SC(+57.02)VMAGTLSC(+57.02)EASYLFSG(sub D)C(+57.02)SQKEHR	+ +	717.065	80.4905	53.9885	4	true	955.751	82.2758	60.6738	3	true
PKT(sub M)DFYTYSEENGVVVC(+57.02)GGDDPC(+57.02)KK	+ -	717.073	51.5153	46.73	4	false					false
E(sub S)YGVYGCNCGVGGR	+ +	717.302	47.6973	39.7666	2	true	717.299	48.3331	53.6789	2	true
DDEVDKDIMLIK	+ +	717.362	65.3916	67.2817	2	true	478.577	65.9396	58.182	3	false
IA(sub G)C(+57.02)LIGIEGGHSIDSSLAA(sub T)LR	+ +	718.385	94.9714	30.6228	3	false	718.384	95.718	40.8186	3	true
ITVKPDVDYTLNSFAEWR	+ +	718.701	98.5487	80.4683	3	true	718.7	99.927	79.587	3	true
T(+42.01)IVC(+57.02)GENNSC(+57.02)LK	+ -	718.829	26.229	56.5152	2	false					false
D(+15.99)FYTFDSEGIVK	+ +	718.833	68.8442	64.6715	2	true	718.832	69.7933	65.501	2	false
LHSWVECESGEC(+57.02)C(+57.02)DQC(+57.02)R	+ -	718.942	38.2697	70.8272	3	false					false
LHSWVEC(+57.02)ESGEC(+57.02)CDQC(+57.02)R	+ +	718.942	36.6143	84.5951	3	false	718.94	37.5304	78.4499	3	false
TISPSYQFSDC(+57.02)SQNDHLR	+ -	718.987	45.9775	39.3736	3	false					false
MILQETGKNPAKSYGVYGC(+57.02)NC(+57.02)GVGGRG	+ -	719.091	49.057	20.9102	4	false					false
DLSLIHQLPKEEIQAIC(+57.02)RPSMIQR	+ +	719.638	88.9351	44.1845	4	false	719.637	89.637	27.6506	4	false
T(+59.02)DSYSYSWKDK	+ -	719.818	23.2665	28.087	2	false					false
HDNAQLLTAIDLD	+ -	719.861	83.371	31.089	2	false					false
C(+57.02)DN(+.98)GLC(+57.02)TNPC(+57.02)TK	+ -	720.78	18.1628	51.5498	2	false					false
LVIVADYIMYLK	+ +	720.912	122.238	55.2823	2	true	720.912	123.521	52.6574	2	true
LVLVADYIMYLK	+ +	720.912	122.238	55.2823	2	true	720.912	123.521	52.6574	2	true
GSLFELGKMILQETGKNPAK	+ +	721.061	113.549	48.6158	3	false	541.048	108.3	29.9014	4	false
ALQMADRTLGMLMEGLKQR	+ +	721.378	105.968	75.6219	3	true	721.38	107.828	74.344	3	true
HGQGMGELLQVSGIKVVYDLSQ(sub R)KPGSR	+ +	721.634	99.2775	62.4997	4	false	721.632	99.62	83.0586	4	false
DEC(+57.02)DMADIC(+57.02)TGR	+ +	721.772	35.4776	78.9403	2	true	721.77	36.3044	78.5065	2	true
DEC(+57.02)DMADLC(+57.02)TGR	+ +	721.772	35.4776	78.9403	2	true	721.77	36.3044	78.5065	2	true
LIFFDGEEAFVR	+ +	721.87	104.753	62.1348	2	false	721.869	106.009	59.3299	2	true
DINIFDYEVC(+57.02)R	+ -	722.333	90.5427	51.7227	2	true					false
VLNEDEQTRDPK	+ +	722.357	11.0622	23.7848	2	true	481.907	11.5409	31.08	3	true
SLPSSPPSVGSLC(+57.02)R	+ -	722.367	51.9817	44.5229	2	true					false
Y(+27.99)GVYGC(+57.02)NC(+57.02)GVGGR	+ -	723.798	41.1943	44.1969	2	true					false
Y(+57.02)GAYGC(+57.02)NC(+57.02)GVGGR	+ -	724.298	28.8099	27.1908	2	false					false
KMTPGS(+13.03)QC(+57.02)AEGLC(+57.02)C(+57.02)DQC(+57.02)R	+ -	724.302	27.3146	25.5007	3	false					false
VYNDNVHPC(+57.02)RYQYLDNGMVDHGTK	+ +	724.578	42.887	72.1288	4	true	965.768	44.5011	75.4121	3	true
GDSGGPLIC(+57.02)DGQIQGIVSWGR	+ +	724.688	103.332	73.7814	3	true	724.687	104.288	59.9971	3	true
C(+57.02)C(+57.02)FVHDC(+57.02)C(+57.02)YK	+ +	724.763	25.5445	65.3926	2	true	724.763	27.5396	65.3287	2	true
SYGVYGC(+57.02)NCGVGGR	+ +	724.806	38.0369	53.5478	2	true	724.806	37.989	58.9768	2	false
SYGVYGCNC(+57.02)GVGGR	+ +	724.806	39.0764	53.5532	2	true	724.806	37.7451	60.6717	2	true
SYGVYGC(+57.02)N(+.98)CGVGGR	+ +	725.298	39.4681	65.075	2	true	725.296	40.1446	69.1129	2	false
SYGVYGCN(+.98)C(+57.02)GVGGR	+ -	725.299	38.8537	66.161	2	false					false
VVSLNVLC(+57.02)TEC(+57.02)R	+ +	725.361	64.9265	65.1613	2	false	725.363	65.5325	68.5877	2	true
IKVQ(+15.00)SAPSVTLDLFGNWRK	+ -	725.405	108.706	32.1181	3	false					false
LRC(+57.02)GGC(+57.02)C(+57.02)TDESLEC(+57.02)TATGK	+ -	725.635	23.8649	85.3462	3	false					false
[truncated: 3,213 more rows]
