# Supplementary material for: Proteopeptidomic, Functional and Immunoreactivity Characterization of Bothrops moojeni Snake Venom: Influence of Snake Gender on Venom Composition
Source: Toxins (Basel). 2018 Apr 26;10(5):177. doi: 10.3390/toxins10050177 (PMC5983233; doi:10.3390/toxins10050177)
Supplement: Supplementary file 1 [file toxins-10-00177-s001.zip › Supplementary Table S3.xlsx]

## Sheet: Plan1
TITLE: Proteopeptidomic, functional and immunoreactivity characterization of Bothrops moojeni snake venom: influence of snake gender on venom composition
AUTHORS: Fernanda Gobbi Amorim, Tassia Rafaela Costa, Dominique Baiwir, Edwin De Pauw, Loic Quinton, Suely Vilela Sampaio
Supplementary Table S3	Parameters of the peptides found exclusively in venom from male B. moojeni snakes (BmooM): the number of score (#score), number of mass spectras (#spec), number of peptides identified (#pep), number of unique peptides (#uniq), and percentage of coverage (%cov).
Identification	#Score	#Spec	#Pep	#Uniq	%Cov	Protein name	Organism	Length
P0CC17	316.2	268	39	3	93.3	L-amino acid oxidase (BatroxLAAO)	Bothrops atrox	119
Q6TGQ9	506.8	1188	239	2	83.3	L-amino acid oxidase (BjussuLAAO-I)	Bothrops jararacussu	497
Q0NZY0	321.2	263	44	3	70.5	Zinc metalloproteinase-disintegrin-like bothrojarin-1	Bothrops jararaca	166
Q56EB1	167.7	43	12	5	61.3	Snaclec bothrojaracin subunit alpha	Bothrops jararaca	155
P0C929	166	42	11	4	60.6	Snaclec bothroinsularin subunit alpha	Bothrops insularis	132
Q8QG87	248.1	191	20	2	48.6	Acidic phospholipase A2 BITP01A (svPLA2)	Bothrops insularis	138
A0A194AS07_SISMB	327	365	78	2	48.3	L-amino acid oxidase	Sistrurus miliarius barbouri	516
A0A194ATU0_SISMB	327	365	78	2	48.3	L-amino acid oxidase	Sistrurus miliarius barbouri	516
A0A077LA64_PROEL	349.5	183	57	4	45.4	Phosphodiesterase	Protobothrops elegans	810
C0K3N2	133.4	24	7	5	37.1	Snake venom vascular endothelial growth factor toxin apiscin	Agkistrodon piscivorus piscivorus	124
A0A194AM78_9SAUR	131.5	24	7	5	37.1	Vascular endothelial growth factor 1	Agkistrodon piscivorus	124
C5H5D3	240.9	76	20	2	35.6	Zinc metalloproteinase-disintegrin-like batroxstatin	Bothrops atrox	418
C5H5D6	240.9	76	20	2	35.4	Zinc metalloproteinase-disintegrin-like lachestatin-2	Lachesis muta rhombeata	421
O57385	137.8	23	9	3	34.8	Basic phospholipase A2 homolog acutohaemolysin	Deinagkistrodon acutus	138
T2HQ75_OVOOK	290.7	102	26	2	34.5	Phospholipase B-like	Ovophis okinavensis	553
Q56EB0	147.8	11	4	3	33.3	Snaclec bothrojaracin subunit beta	Bothrops jararaca	150
T1DGZ7_CROHD	150.6	42	9	2	32.7	Serine proteinase 5	Crotalus horridus	260
A0A1W7RJU5_AGKCO	328.4	191	36	2	31.6	Metalloproteinase	Agkistrodon contortrix contortrix	610
Q1PHZ4	335.2	241	50	4	31.6	Zinc metalloproteinase-disintegrin-like BjussuMP-1	Bothrops jararacussu	547
U3TDK5_OVOOK	76.7	3	3	3	29	Bradykinin-potentiating peptide/c-type natriuretic peptide	Ovophis okinavensis	62
A0A194ARQ8_SISTE	259.3	88	31	2	28.2	Metalloproteinase type III 5b	Sistrurus tergeminus	610
A0A0K8RSA4_CROHD	185.4	80	12	2	27.8	Serine proteinase 9c	Crotalus horridus	259
A0A194ARU6_SISMB	115.8	19	8	2	26	Serine proteinase 5	Sistrurus miliarius barbouri	262
A0A1B3LEZ8_BOTLA	251	110	34	4	25.8	Metalloproteinase PIIb	Bothriechis lateralis	485
A0A194ARW5_SISMB	222.9	58	22	3	25.4	Metalloproteinase type III 8a	Sistrurus miliarius barbouri	599
A0A194AQ13_SISMB	222.9	58	22	3	25.4	Metalloproteinase type III 8b	Sistrurus miliarius barbouri	599
A0A1W7REW7_AGKCO	152.9	6	5	5	24.8	Peroxiredoxin 4	Agkistrodon contortrix contortrix	266
V8N4Y2_OPHHA	104	6	3	3	24.4	Endonuclease domain-containing 1 protein	Ophiophagus hannah	160
F8J2D3	232.3	58	14	2	22.8	Phospholipase-B 81	Drysdalia coronoides	553
Q9PVK9	309.6	204	40	9	22.4	Zinc metalloproteinase/disintegrin	Gloydius brevicaudus	482
A0A1W7RGP2_AGKCO	201.8	18	10	10	21.8	Hyaluronidase	Agkistrodon contortrix contortrix	449
A0A077L7Y5_PROEL	137.1	42	5	2	21.5	C-type lectin B	Protobothrops elegans	130
Q71QI0	166	67	10	2	21.2	Snake venom serine protease KN7	Trimeresurus stejnegeri	260
Q8AY82	166	67	10	2	21.2	Snake venom serine protease 1	Trimeresurus stejnegeri	260
A0A194APP8_SISTE	233.1	73	34	6	20.4	Metalloproteinase type III 10b	Sistrurus tergeminus	612
A0A194ASK4_SISTE	233.1	73	34	6	20.4	Metalloproteinase type III 10c	Sistrurus tergeminus	612
E9JG27_ECHCS	187.1	51	15	2	18.1	Metalloproteinase	Echis carinatus sochureki	568
C9E1R9	281.5	89	21	2	17.2	Zinc metalloproteinase/disintegrin VMP-II	Crotalus viridis viridis	478
A0A194ARK1_SISTE	196.9	44	15	3	16.8	Metalloproteinase type III 1b	Sistrurus tergeminus	602
A0A194ARR8_SISTE	196.9	44	15	3	16.8	Metalloproteinase type III 1a	Sistrurus tergeminus	602
E9JG35_ECHCS	187.1	51	15	2	16.7	Metalloproteinase	Echis carinatus sochureki	615
A0A194AQ42_SISMB	168.3	67	14	2	16.5	Metalloproteinase type II 3b	Sistrurus miliarius barbouri	478
A0A194AS57_SISMB	168.3	67	14	2	16.5	Metalloproteinase type II 3d	Sistrurus miliarius barbouri	478
A0A194AQH4_9SAUR	121.9	28	11	2	16.2	Metalloproteinase type II 3a	Agkistrodon piscivorus	482
A0A194APG1_9SAUR	121.9	28	11	2	16.2	Metalloproteinase type II 5	Agkistrodon piscivorus	482
A0A194APQ0_9SAUR	121.9	28	11	2	16.2	Metalloproteinase type II 3b	Agkistrodon piscivorus	482
O42138	143.7	30	13	2	15.3	Zinc metalloproteinase-disintegrin-like ACLD	Agkistrodon contortrix laticinctus	620
A0A1W7RJT7_AGKCO	143.7	30	13	2	15.3	Metalloproteinase (Type III) 3	Agkistrodon contortrix contortrix	620
E9JG89_ECHCO	210.3	65	13	2	12.7	Metalloproteinase	Echis coloratus	488
E0Y418	87.9	13	5	2	12.7	Serine protease VLSP-1	Macrovipera lebetina	260
J3S9A4_CROAD	51.6	2	2	2	12.4	Phospholipase A2 inhibitor subunit gamma B-like	Crotalus adamanteus	218
E9NW26	175.1	29	11	2	12.3	Zinc metalloproteinase/disintegrin PMMP-1	Protobothrops mucrosquamatus	479
A5HUI5_GLOBR	139.1	10	7	7	10.3	Aminopeptidase	Gloydius brevicaudus	958
T2HQ95_PROFL	139.1	10	7	7	10.3	Aminopeptidase	Protobothrops flavoviridis	958
A0A077L6N8_PROEL	139.1	10	7	7	10.3	Aminopeptidase	Protobothrops elegans	959
E9JG36_ECHCS	66.3	5	4	3	10.2	Metalloproteinase	Echis carinatus sochureki	557
E9JG52_ECHCS	66.3	5	4	3	9.2	Metalloproteinase	Echis carinatus sochureki	618
E9JG33_ECHCS	63.5	5	4	3	9.2	Metalloproteinase	Echis carinatus sochureki	618
A0A1W7RK05_AGKCO	58.7	5	2	2	9	C-type lectin 4	Agkistrodon contortrix contortrix	177
Q7T046	133	28	6	2	9	Coagulation factor X-activating enzyme heavy chain (SVMP)	Macrovipera lebetina	612
V8PGW5_OPHHA	92.1	2	2	2	7.7	Deoxyribonuclease-2-alpha	Ophiophagus hannah	403
A0A077LA85_PROFL	153.4	23	10	3	7.6	Metalloproteinase P-IIa 1	Protobothrops flavoviridis	514
V8N8G6_OPHHA	73.2	2	2	2	7.5	Uncharacterized protein	Ophiophagus hannah	360
Q7LZP2_CROAD	111.2	23	8	2	7.4	Adamalysin II	Crotalus adamanteus	203
J3S843_CROAD	73.2	2	2	2	7.2	Actin, cytoplasmic 2	Crotalus adamanteus	375
U3FXK3_MICFL	73.2	2	2	2	7.2	Actin (Actin, cytoplasmic 1)	Micrurus fulvius	375
A0A1W7RJQ3_AGKCO	73.2	2	2	2	7.2	Actin, cytoplasmic 1	Agkistrodon contortrix contortrix	375
J3S3X5_CROAD	73.2	2	2	2	7.2	Actin, cytoplasmic 1	Crotalus adamanteus	375
A0A1W7RJN4_AGKCO	73.2	2	2	2	7.2	Actin, cytoplasmic 2	Agkistrodon contortrix contortrix	375
A0A0B8RZU4_BOIIR	73.2	2	2	2	7.2	Actin, cytoplasmic 2	Boiga irregularis	375
V8PI67_OPHHA	73.2	2	2	2	7.2	Actin, cytoplasmic 2	Ophiophagus hannah	375
A0A0B8RRU9_BOIIR	73.2	2	2	2	7.2	Actin, cytoplasmic 1	Boiga irregularis	375
U3FZL5_MICFL	73.2	2	2	2	7.2	Actin, cytoplasmic 2 (Cytoplasmic 2)	Micrurus fulvius	375
J3SDX9_CROAD	73.2	2	2	2	7.2	Actin, alpha 2, smooth muscle	Crotalus adamanteus	377
A0A1W7RJS8_AGKCO	73.2	2	2	2	7.2	Actin, alpha 2, smooth muscle	Agkistrodon contortrix contortrix	377
V8NV61_OPHHA	73.2	2	2	2	7.2	Actin, alpha, skeletal muscle	Ophiophagus hannah	377
Q90X97	73.2	2	2	2	7.2	Actin, alpha skeletal muscle (Alpha-actin-1)	Atractaspis microlepidota	377
A0A1W7RJM3_AGKCO	73.2	2	2	2	7.2	Actin, alpha, skeletal muscle	Agkistrodon contortrix contortrix	377
A0A0B8RSS0_BOIIR	73.2	2	2	2	7.2	Actin, alpha 2, smooth muscle	Boiga irregularis	377
U3EUL6_MICFL	73.2	2	2	2	7.2	Actin, alpha, skeletal muscle (Actin, alpha skeletal muscle)	Micrurus fulvius	377
J3SBR4_CROAD	73.2	2	2	2	7.2	Actin, alpha, skeletal muscle	Crotalus adamanteus	377
P01021	76.7	3	3	3	6.8	Bradykinin-potentiating and C-type natriuretic peptides	Gloydius blomhoffii	263
A0A024AXX7_MICIK	50.1	3	3	3	6.5	P-III snake venom metalloproteinase	Micropechis ikaheca	613
A0A0B8RU55_BOIIR	130.8	17	6	2	6.2	Ectonucleotide pyrophosphatase/phosphodiesterase	Boiga irregularis	890
V8NYV8_OPHHA	118.3	6	5	4	2.4	Keratin, type II, cytoskeletal 1	Ophiophagus hannah	2251
V8P8L1_OPHHA	81.6	6	5	5	1.5	Keratin, type I, cytoskeletal 19	Ophiophagus hannah	3898
