# Supplementary material for: Proteopeptidomic, Functional and Immunoreactivity Characterization of Bothrops moojeni Snake Venom: Influence of Snake Gender on Venom Composition
Source: Toxins (Basel). 2018 Apr 26;10(5):177. doi: 10.3390/toxins10050177 (PMC5983233; doi:10.3390/toxins10050177)
Supplement: Supplementary file 1 [file toxins-10-00177-s001.zip › Supplementary Table S4.xlsx]

## Sheet: Plan1
TITLE: Proteopeptidomic, functional and immunoreactivity characterization of Bothrops moojeni snake venom: influence of snake gender on venom composition
AUTHORS: Fernanda Gobbi Amorim, Tassia Rafaela Costa, Dominique Baiwir, Edwin De Pauw, Loic Quinton, Suely Vilela Sampaio
Supplementary Table S4	Parameters of the peptides found exclusively in venom from female B. moojeni snakes (BmooF): the number of score (#score), number of mass spectras (#spec), number of peptides identified (#pep), number of unique peptides (#uniq), and percentage of coverage (%cov).
Identification	#Score	#Spec	#Pep	#Uniq	%Cov	Protein names	Organism	Length
P20474	326.3	193	35	14	84.8	Basic phospholipase A2 myotoxin III	Bothrops asper	138
P86453	400.9	382	58	2	81	Basic phospholipase A2 homolog BaTX	Bothrops alternatus	121
B5AR80	453.2	747	189	2	79.3	L-amino acid oxidase (Bp-LAAO)	Bothrops pauloensis	503
P0DI92	185.7	14	11	8	78.8	Phospholipase A2 homolog (BmarPLA2)	Bothrops marajoensis	33
P58399	298.2	177	43	2	76	Basic phospholipase A2 homolog piratoxin-1	Bothrops pirajai	121
P85420	380.2	264	63	21	74.8	Snake venom metalloproteinase atroxlysin-1	Bothrops atrox	202
Q8QG88	477.6	710	143	2	71.1	Zinc metalloproteinase-disintegrin-like BITM06A	Bothrops insularis	610
O93523	480.4	745	147	6	71.1	Zinc metalloproteinase-disintegrin-like bothropasin	Bothrops jararaca	610
O93518	265.4	71	26	2	66.8	Zinc metalloproteinase/disintegrin	Gloydius brevicaudus	190
P0DI88	106.7	8	4	2	64.9	L-amino acid oxidase (BjarLAAO-I)	Bothrops jararaca	37
T1E3B5_CROHD	296.8	152	38	4	64.7	Serine proteinase 7	Crotalus horridus	258
P81661	252.4	226	23	4	63.8	Thrombin-like enzyme bothrombin (Venombin A)	Bothrops jararaca	232
A0A1S6K7T1_BOTAT	477.9	710	147	8	63.3	Atroxlysin-III	Bothrops atrox	610
P45881	286.3	105	20	3	63	Basic phospholipase A2 bothropstoxin-2 (BJU-PLA2)	Bothrops jararacussu	138
Q9PSN7	192.1	33	15	4	60.6	Snake venom metalloproteinase HT-1	Crotalus ruber ruber	216
P86976	330.3	122	40	7	58.4	Zinc metalloproteinase barnettlysin-1	Bothrops barnetti	202
T2HQ57_OVOOK	337.2	286	93	4	54.7	Amine oxidase	Ovophis okinavensis	516
Q2PQJ3	170.7	20	11	4	53.9	Thrombin-like enzyme BjussuSP-1	Bothrops jararacussu	232
A0A1W7RJR6_AGKCO	259.4	105	19	2	51.9	Serine proteinase 7	Agkistrodon contortrix contortrix	258
C9DPL5	256.1	95	16	4	51.6	Acidic phospholipase A2 BpirPLA2-I	Bothrops pirajai	122
Q2YHJ2	203.1	58	8	3	50.7	Basic phospholipase A2 Tbo-G6D49	Trimeresurus borneensis	138
A0A194ASJ6_SISTE	370.6	243	61	2	47.5	Metalloproteinase type III 3a	Sistrurus tergeminus	610
A0A194ARR3_SISTE	373.2	245	64	6	45.9	Metalloproteinase type III 3b	Sistrurus tergeminus	610
J7H670	299.3	158	75	3	45	L-amino acid oxidase Lm29	Lachesis muta	516
O93364	348.3	243	78	2	44.8	L-amino,acid oxidase	Crotalus adamanteus	516
Q8QG89	294.9	101	47	7	44.3	Snake venom metalloproteinase BITM02A	Bothrops insularis	409
A0A194AQJ1_9SAUR	188.1	56	6	2	44.2	Phospholipase A2 3a	Agkistrodon piscivorus	138
A0A0K8RYQ1_CROHD	344.4	170	50	3	43.8	Metalloproteinase	Crotalus horridus	609
A0A0K8S022_CROHD	344.4	170	50	3	43.8	Metalloproteinase	Crotalus horridus	609
P0C7B0	327.5	200	65	7	43.8	Zinc metalloproteinase-disintegrin-like brevilysin	Gloydius brevicaudus	610
Q9W6M5	335.6	157	48	15	42.6	Zinc metalloproteinase-disintegrin-like acurhagin	Deinagkistrodon acutus	610
A0A194ATK4_SISTE	331	321	81	2	42.3	L-amino acid oxidase 1d	Sistrurus tergeminus	518
A0A194APS7_SISTE	330.7	321	81	2	42.3	L-amino acid oxidase 1a	Sistrurus tergeminus	518
A0A194APK1_9SAUR	228.3	69	19	2	41.9	Serine proteinase 18b	Agkistrodon piscivorus	258
A0A077L6N3_PROEL	92.6	4	4	2	40.3	Metalloprotease P-IIId	Protobothrops elegans	72
T2HP62_PROFL	339	122	38	2	39.8	Phosphodiesterase	Protobothrops flavoviridis	851
T2HPD6_PROFL	339	122	38	2	39.8	Phosphodiesterase	Protobothrops flavoviridis	852
T2HP73_PROFL	106.2	7	4	2	39.5	Serine protease	Protobothrops flavoviridis	76
Q9DF66	168	46	15	2	38.4	Snake venom serine protease 3	Protobothrops jerdonii	258
U3TBJ5_OVOOK	336.5	143	42	10	38.4	Phosphodiesterase	Ovophis okinavensis	889
Q6J936	248.8	26	10	7	38.4	Snake venom vascular endothelial growth factor toxin	Bothrops erythromelas	146
Q90X23	248.8	26	10	7	38.4	Snake venom vascular endothelial growth factor toxin	Bothrops jararaca	146
P86456	185.4	54	6	2	38	Acidic phospholipase A2 SpII RP4	Bothrops alternatus	121
X2JCV5	351.1	368	70	2	38	L-amino acid oxidase (CC-LAAO)	Cerastes cerastes	516
A0A194APN3_SISTE	223.7	46	26	5	37.8	Metalloproteinase type III 4c	Sistrurus tergeminus	611
A0A194AQ47_SISMB	216.1	55	7	2	37.7	Phospholipase A2 2a	Sistrurus miliarius barbouri	138
A0A194ARZ7_SISMB	216.1	55	7	2	37.7	Phospholipase A2 2d	Sistrurus miliarius barbouri	138
A0A0K8RYP0_CROHD	217.9	52	14	2	37.6	Serine proteinase 1	Crotalus horridus	258
T1D6M5_CROHD	217.9	52	14	2	37.6	Serine proteinase 6	Crotalus horridus	258
Q8QHK2	168.6	37	10	2	37.6	Snake venom serine protease catroxase-2	Crotalus atrox	258
A0A194ARW1_SISMB	269.6	104	20	3	37.3	Serine proteinase 10	Sistrurus miliarius barbouri	260
Q7LZQ4	210.5	57	8	4	37.1	Acidic phospholipase A2	Gloydius ussuriensis	124
P14418	210.5	57	8	4	37.1	Acidic phospholipase A2	Gloydius halys	124
Q9DF67	190.4	73	12	2	36.4	Snake venom serine protease 2 (Jerdonobin-II)	Protobothrops jerdonii	258
Q98SP2	274.7	60	29	2	36.3	Zinc metalloproteinase/disintegrin	Bothrops jararaca	477
Q9PT51	179.1	48	11	2	36.1	Beta-fibrinogenase brevinase	Gloydius blomhoffii	233
C5H5D5	229.8	41	16	3	35.9	Zinc metalloproteinase-disintegrin-like lachestatin-1	Lachesis muta rhombeata	421
T2HP42_PROFL	124.7	12	6	2	35.8	Galactose binding lectin	Protobothrops flavoviridis	148
A0A194AMD0_9SAUR	170.9	24	17	2	35.6	Metalloproteinase type III 2a	Agkistrodon piscivorus	613
P84776	174.3	24	8	2	35.5	Basic phospholipase A2 homolog zhaoermiatoxin	Protobothrops mangshanensis	121
G8XQX1	263.2	95	54	2	34.9	L-amino acid oxidase (DrLAO)	Daboia russelii	504
Q9PSN0	152.9	17	7	2	34.1	C-type lectin PAL (CTL) (BaL)	Bitis arietans	135
E3UJL4_BOTNU	188.6	52	14	2	33.7	MP_I2 SVMP	Bothrops neuwiedi	243
P84035	126.4	12	4	3	33.3	Snake venom metalloproteinase basparin-A	Bothrops asper	63
A0A0K8RYW0_CROHD	192.7	56	6	2	33.3	Phospholipase A2 1d	Crotalus horridus	138
A0A0H3U201_GLOBR	208.9	57	8	4	32.9	Phospholipase A2	Gloydius brevicaudus	140
P86970	195	73	8	2	32.6	C-type lectin BpLec (BpL)	Bothrops pauloensis	135
P0DL30	197.2	56	10	4	32.6	C-type lectin BPL (CTL)	Bothrops pirajai	135
Q9PRY7	193.4	73	8	2	32.6	C-type lectin BjL (CTL)	Bothrops jararaca	135
T2HPF3_PROFL	150.5	28	7	2	32.5	Serine protease	Protobothrops flavoviridis	169
A0A1W7RJU4_AGKCO	178	39	10	2	32.2	Serine proteinase 17a	Agkistrodon contortrix contortrix	255
B5U6Y8	251.8	75	32	5	31.7	L-amino acid oxidase (LAAO)	Echis ocellatus	504
O93421	211.3	78	15	2	31.4	Snake venom serine protease pallase	Gloydius halys	236
Q71QE8	167.5	37	8	5	31.2	Basic phospholipase A2 Cvv-N6	Crotalus viridis viridis	138
Q9PVF3	107.9	7	5	2	31.2	Basic phospholipase A2 homolog G6K49	Calloselasma rhodostoma	138
Q3HTN1	202.3	18	14	2	29.5	Zinc metalloproteinase-disintegrin-like stejnihagin	Trimeresurus stejnegeri	600
Q8JI40	232.7	33	9	2	28.3	Cysteine-rich venom protein ablomin	Gloydius blomhoffii	240
Q8AXY1	192.5	54	6	2	28.3	Acidic phospholipase A2 BthA-1	Bothrops jararacussu	138
P0DJJ8	115.3	23	7	3	28.3	Basic phospholipase A2 BP-I	Protobothrops flavoviridis	138
O13069	156.7	21	11	4	27.6	Thrombin-like enzyme KN-BJ 2	Bothrops jararaca	257
E9JG22_ECHCS	143.5	22	6	2	27.2	Serine protease	Echis carinatus sochureki	232
Q8JI39	197.6	19	7	3	26.7	Cysteine-rich venom protein triflin (CRVP)	Protobothrops flavoviridis	240
Q7SZD9	186.8	20	12	3	26.4	Zinc metalloproteinase/disintegrin ussurin	Gloydius ussuriensis	478
A7LAC7	190.4	55	11	3	26.2	Thrombin-like enzyme 2	Trimeresurus albolabris	260
Q8JIR2	148.6	15	9	2	25.6	Zinc metalloproteinase/disintegrin-like HR1a	Protobothrops flavoviridis	609
A0A0K8RYU7_CROHD	179.5	30	17	2	25	Metalloproteinase (Type III) 3a	Crotalus horridus	612
Q1PS45	190.7	25	15	3	24.7	Zinc metalloproteinase-disintegrin-like agkihagin	Deinagkistrodon acutus	608
D6MKR0	192.6	56	6	2	24.6	Acidic phospholipase A2 CH-E6'	Crotalus horridus	138
O73795	190.7	29	14	2	24.2	Zinc metalloproteinase/disintegrin	Gloydius brevicaudus	505
A0A194ARX9_SISMB	215.6	26	17	2	23.6	Metalloproteinase type III 10	Sistrurus miliarius barbouri	601
A0A194ARK5_SISTE	215.6	26	17	2	23.6	Metalloproteinase type III 11a	Sistrurus tergeminus	601
U3T777_PROFL	121.6	7	4	4	23.2	Vascular endothelial growth factor-like protein	Protobothrops flavoviridis	142
A0A1W7RJY7_AGKCO	208.5	22	16	3	23.2	Metalloproteinase (Type III) 2	Agkistrodon contortrix contortrix	603
Q1ZY03	83.2	5	4	3	22.5	Basic phospholipase A2 DAV-N6	Deinagkistrodon acutus	138
U3TDK9_OVOOK	121.6	7	4	4	22.3	Vascular endothelial growth factor-like protein	Ovophis okinavensis	148
T1D6M2_CROHD	121.6	7	4	4	22.3	Vascular endothelial growth factor	Crotalus horridus	148
K4LLQ2	141.7	18	7	3	22.1	Thrombin-like enzyme barnettobin	Bothrops barnetti	249
O13057	169	30	9	2	21.9	Snake venom serine protease 2	Protobothrops flavoviridis	260
O13059	213.9	49	10	2	20.5	Snake venom serine protease 1	Trimeresurus gramineus	258
Q71QH7	213.9	49	10	2	20.5	Snake venom serine protease PA	Trimeresurus stejnegeri	258
R4FJP5_9SAUR	191	42	20	2	20.5	Amine oxidase	Echiopsis curta	518
A0A1W7RJX4_AGKCO	97.2	11	5	2	20.2	Serine proteinase 10	Agkistrodon contortrix contortrix	258
J3RYA3	130.7	15	6	2	19.8	Snake venom serine proteinase 9	Crotalus adamanteus	262
Q9PT41	162.4	31	13	8	18.9	Factor V activator	Macrovipera lebetina	259
A0A098LX00_PANGU	195.7	48	19	2	18.8	Amine oxidase	Pantherophis guttatus	516
A0A194ASI8_SISTE	176.2	20	12	5	18.4	Metalloproteinase type III 7	Sistrurus tergeminus	618
A0A194ARF5_SISTE	121.6	7	4	4	17.2	Vascular endothelial growth factor 2	Sistrurus tergeminus	192
A0A1W7RBP0_AGKCO	121.6	7	4	4	17.2	Vascular endothelial growth factor	Agkistrodon contortrix contortrix	192
A0A194AQB3_9SAUR	121.6	7	4	4	17.2	Vascular endothelial growth factor 2	Agkistrodon piscivorus	192
A0A0K8RYM3_CROHD	121.6	7	4	4	17.2	Vascular endothelial growth factor	Crotalus horridus	192
C0K3N4	121.6	7	4	4	17.2	Vascular endothelial growth factor A	Agkistrodon piscivorus	192
U3TAE4_PROFL	121.6	7	4	4	17.2	Vascular endothelial growth factor	Protobothrops flavoviridis	192
A0A194ATS1_SISMB	171.2	17	12	2	17.1	Metalloproteinase type III 7b	Sistrurus miliarius barbouri	608
A0A194AS35_SISMB	171.2	17	12	2	17.1	Metalloproteinase type III 7a	Sistrurus miliarius barbouri	609
P0DM90	83.5	8	6	2	16.5	Zinc metalloproteinase-disintegrin-like brevilysin H2b	Gloydius brevicaudus	424
V8NWS3_OPHHA	45.7	3	2	2	15.7	Regulatory factor X-associated protein	Ophiophagus hannah	70
E9JG34_ECHCS	141.2	15	9	2	15.6	Metalloproteinase	Echis carinatus sochureki	610
Q2LD49	173.1	16	12	3	15.3	Zinc metalloproteinase-disintegrin-like TSV-DM	Trimeresurus stejnegeri	621
A0A1W7RBP2_AGKCO	121.6	7	4	4	15.3	Vascular endothelial growth factor A	Agkistrodon contortrix contortrix	216
P67860	121.6	7	4	4	15.3	Vascular endothelial growth factor A	Protobothrops flavoviridis	216
A0A0F7Z792_CROAD	204.4	26	17	3	15.1	Metalloproteinase (Type III) 5	Crotalus adamanteus	621
P86804	103	21	3	2	14.9	Basic phospholipase A2 BmjeTX-II	Bothrops marajoensis	121
P86803	103	21	3	2	14.9	Basic phospholipase A2 BmjeTX-I	Bothrops marajoensis	121
U3FYP9_MICFL	159.9	15	7	2	13.9	Ecto-5'-nucleotidase 1	Micrurus fulvius	574
A0A194AS98_9SAUR	159.9	15	7	2	13.9	Ecto-5'-nucleotidase	Micrurus tener	574
E9JGH2_ECHCS	140.9	16	9	2	13.9	Metalloproteinase	Echis carinatus sochureki	474
E9JGH3_ECHCS	140.9	16	9	2	13.9	Metalloproteinase	Echis carinatus sochureki	474
A0A194APY1_9SAUR	49.6	2	2	2	13.4	Bradykinin-potentiating and C-type natriuretic peptides 1a	Agkistrodon piscivorus	209
A0A194ARV4_9SAUR	49.6	2	2	2	13.4	Bradykinin-potentiating and C-type natriuretic peptides 1b	Agkistrodon piscivorus	209
T1E3Z4_CROHD	113.3	13	3	2	13.4	C-type lectin 11	Crotalus horridus	142
E9JGA0_ECHCO	214.1	23	10	2	12.1	Metalloproteinase	Echis coloratus	593
E9JG97_ECHCO	214.1	23	10	2	11.8	Metalloproteinase	Echis coloratus	610
A0A098M208_9SAUR	90	4	4	2	11.1	Metalloproteinase	Hypsiglena sp.	610
E9JG31_ECHCS	157.8	20	8	2	10.6	Metalloproteinase	Echis carinatus sochureki	348
E9JG43_ECHCS	177.4	22	10	2	10.6	Metalloproteinase	Echis carinatus sochureki	321
U3FAB3_MICFL	152.7	14	7	3	10.4	Ectonucleotide pyrophosphatase/phosphodiesterase 3	Micrurus fulvius	853
A0A194ARD7_9SAUR	152.7	14	7	3	10.4	Phosphodiesterase	Micrurus tener	853
E9JG32_ECHCS	157.8	20	8	2	9	Metalloproteinase	Echis carinatus sochureki	412
P18964	99.4	25	5	4	8.5	Factor V activator RVV-V alpha	Daboia siamensis	236
E9JGH1_ECHCS	108.7	7	5	3	8.3	Metalloproteinase	Echis carinatus sochureki	472
E9JGH0_ECHCS	108.7	7	5	3	8.1	Metalloproteinase	Echis carinatus sochureki	482
P18965	99.4	25	5	4	7.7	Factor V activator RVV-V gamma	Daboia siamensis	260
Q90220	73.2	4	3	2	7.5	Zinc metalloproteinase/disintegrin	Gloydius halys	480
V8NH29_OPHHA	80.7	4	2	2	7.1	Proactivator polypeptide	Ophiophagus hannah	482
Q9PW56	117.6	68	6	6	6.4	Bradykinin-potentiating and C-type natriuretic peptides	Bothrops jararaca	265
E9JG26_ECHCS	160.1	19	8	6	5.8	Metalloproteinase	Echis carinatus sochureki	607
R4FIM1_9SAUR	101.4	3	3	3	4.5	SVMP-Hop-14	Hoplocephalus bungaroides	379
